# Supplementary material for: Molecular Dissection of the Gene OsGA2ox8 Conferring Osmotic Stress Tolerance in Rice
Source: Int J Mol Sci. 2021 Aug 24;22(17):9107. doi: 10.3390/ijms22179107 (PMC8430958; doi:10.3390/ijms22179107)
Supplement: Supplementary file 1 [file ijms-22-09107-s001.zip › Supplementary materials/Supplementary Tables.xlsx]

## Sheet: Table S1
Table S1 Proteins ineracting with OsGA2ox8
RAP-ID	MSU-ID	注释
Os05g0323900	LOC_Os05g25850	superoxide dismutase [Mn]
Os05g0530500	LOC_Os05g45420	SNF1-related protein kinase catalytic subunit alpha KIN10
Os01g0866100	LOC_Os01g64630	actin-7（cell growth wall）
Os10g0510000	LOC_Os10g36650	actin-2（cell growth wall）
Os05g0106600	LOC_Os05g01600	actin-97（cell growth wall）
Os06g0221200	LOC_Os06g11800	annexin, putative, expressed（cell growth wall）
Os01g0741900	LOC_Os01g53880	Auxin-responsive Aux/IAA gene family member, expressed
Os04g0421900	LOC_Os04g34450	exocyst complex component SEC5B （cell growth）
Os01g0971100	LOC_Os01g73960	drought induced 19 protein, putative
Os03g0618300	LOC_Os03g42130	gibberellin 20 oxidase 2, putative, expressed
Os03g0856700	LOC_Os03g63970	gibberellin 20 oxidase 1, putative, expressed
Os07g0169700	LOC_Os07g07420	gibberellin 20 oxidase 1-B, putative, expressed

## Sheet: Table S2
Table S2. The expression of 21 genes under salt stress with qRT-PCR
id	CK_M-vs-CK_WT_FC			CK_OE-vs-CK_WT_FC			T_M-vs-T_WT_FC			T_OE-vs-T_WT_FC			description
Os01g0121500	2.68	2.01	3.12	1.23	0.94	1.55	0.54	0.45	0.61	0.56	0.54	0.58	Conserved hypothetical protein.
Os01g0123900	2.12	1.98	2.33	2.44	2.23	2.65	1.11	1.23	1.01	1.31	1.28	1.34	Similar to Bowman-Birk type proteinase inhibitor (EBI).
Os01g0132000	1.23	1.03	1.43	1.42	1.87	1.02	1.78	1.45	2.11	1.13	1.14	0.99	Similar to Wound-induced protease inhibitor (WIP1).
Os01g0133100	1.85	1.54	2.12	1.12	1.34	0.94	0.67	0.71	0.46	1.24	0.99	1.45	Conserved hypothetical protein.
Os01g0134700	2.31	2.01	2.61	1.67	1.33	1.98	1.29	1.47	1.13	0.56	0.53	0.55	Calmodulin binding protein-like family protein.
Os01g0135700	3.01	2.45	3.56	1.13	1.32	0.89	1.23	1.55	0.94	0.33	0.31	0.36	EF-HAND 2 domain containing protein.
Os01g0138500	0.51	0.45	0.56	0.43	0.34	0.63	0.77517	0.67	0.88	0.95	1.04	0.91	Protein of unknown function DUF789 family protein.
Os01g0162200	0.23	0.44	0.11	0.23	0.24	0.23	3.89	3.56	3.78	1.98	2.34	1.87	Leucine-rich repeat domain containing protein.
Os01g0162300	0.29	0.24	0.34	0.47	0.45	0.46	4.07	4.13	3.89	3.56	4.01	3.21	Leucine-rich repeat%2C plant specific containing protein.
Os01g0162400	0.23	0.21	0.25	0.47	0.53	0.4	4.12	3.24	4.99	1.87	1.46	2.11	Conserved hypothetical protein.
Os01g0165800	1.53	1.34	1.75	2.12	2.56	1.75	3.33	3.54	3.03	2.14	2.03	2.32	DNA-binding HORMA domain containing protein.
Os01g0168100	3.06	2.12	3.85	1.55	1.86	1.32	1.21	0.98	1.66	0.87	0.98	0.83	KIP1-like domain containing protein.
Os01g0278000	7.85	6.67	8.99	1.18	1.34	1.01	0.33	0.34	0.33	0.23	0.16	0.33	VQ domain containing protein.
Os01g0288200	0.11	0.23	0.24	0.41	0.39	0.43	1.24	1.12	1.34	1.23	1.45	1.04	Conserved hypothetical protein.
Os01g0298301	0.57	0.65	0.46	1.06	1.13	0.93	0.41	0.46	0.38	2.11	2.02	2.15	Hypothetical conserved gene.
Os01g0301900	2.87	3.56	2.13	1.56	1.43	1.67	2.21	1.89	2.67	3.13	2.87	3.43	Protein of unknown function DUF247%2C plant domain containing protein.
Os01g0302000	2.21	1.43	3.01	2.24	2.78	1.76	2.43	3.01	1.76	2.2	3.11	1.57	Hypothetical conserved gene.
Os01g0303600	1.94	2.56	1.33	0.99	1.01	1.12	1.01	0.87	1.12	0.87	0.83	0.99	Zinc finger%2C RING/FYVE/PHD-type domain containing protein.
Os01g0313300	4.02	2.11	6.01	1.48	1.44	1.65	1.09	0.99	1.13	0.56	0.43	0.61	Similar to EREBP-3 protein (Fragment).
Os01g0332100	1.23	1.45	1.12	2.97	3.67	2.34	0.908941	0.88	1.02	1.99	2.34	1.45	Similar to Neutral invertase-like protein (Fragment).
Os01g0384800	5.78	5.21	6.34	1.45	1.47	1.46	0.31	0.28	0.34	0.24	0.23	0.24	Conserved hypothetical protein.

## Sheet: Table S3
Table S3 The primers used for qRT-PCR and vector construction
Gene ID	Forward primer (5'→3')	Reverse primer (5'→3')	Function
Os01g0328400	GCTCCGTGGCGGTATCAT	CGGCAGTTGACAGCCCTAG	qRT-PCR
Os05g0560900	CGCGACGAAGAAATAAATCGAT	ACGGAGCTAACTACACTAGTAC	qRT-PCR
Os05g0560900	ATGGTGGCGATCACGGCGCCG	TTATTTCTTCGTCGCGGCCTCATC	The amplification of CDS
Os05g0560900	TCCCCTGTTCTTGCTCTGTT	GACCTGAGCACGGAGATGAT	Identification of CRISPR/Cas9 transgenic lines
Os05g0560900	CCTGTGTATGTGCTCAGATG	ATGGCGCGTGATCAGATCAA	The amplification of 2193 bp promoter fragment
Os05g0560900	CATTGGTAAATACAGGGAAC	ATGGCGCGTGATCAGATCAA	The amplification of 1301 bp promoter fragment
Os05g0560900	ATACAGAGGGAGTAATAGTC	ATGGCGCGTGATCAGATCAA	The amplification of 647 bp promoter fragment
Os05g0530500	ATGGAGGGAGCTGGCAGAG	AAGGACTCTCAGCTGAGT	The amplification of CDS
Os01g0971100	ATGGAGGTTGAGGCTTCCTA	TTAAAGAATTGTCGACATGA	The amplification of CDS
Os03g0618300	ATGGGCGGCCTCTCCATG	ATTCTTCCTGAAATGCGTG	The amplification of CDS
Os03g0856700	ATGAGCATGGTGGTGCAG	GGAGTATATTGTTGGTTGC	The amplification of CDS
Os01g0121500	TCCATGCCTCCCAGTCTCT	ACAAGTGTGATCATCCATGGTT	qRT-PCR
Os01g0123900	GAGATGGTGGACTCGTGGTC	TTAGTTGTGCATTTCAGGTGTG	qRT-PCR
Os01g0132000	CAAGAACATCACCATGAAGAGC	TTGAACATCTTCACAGGGTAGG	qRT-PCR
Os01g0133100	ATGCGTTGCAAAGCTCAAGTAT	CAATCTGGACGAACGCTCTAAT	qRT-PCR
Os01g0134700	TGGATTCAGAACAGTCTCAACA	CAGTTATACAGACGCGAACTTG	qRT-PCR
Os01g0135700	GAGTTCAAGAAGATGATGTGCC	ATAATGACAAACAGAAGCGAGC	qRT-PCR
Os01g0138500	CTTCCTCACATATCATCCCCTC	CTCATCATCTTCTGGACACGAC	qRT-PCR
Os01g0162200	GAACTTGATGAGCAATCGTCTC	TGACCATAAAAGTTGCTGTGTG	qRT-PCR
Os01g0162300	TTTGTTCATCTTTTCTGGCCTG	CGTTCTATGTGGCACAATGATT	qRT-PCR
Os01g0162400	AGTAGTTGACCTAGTAAACGGC	CGTCAACGTGTACATCTACCAT	qRT-PCR
Os01g0165800	GCCGGTTGATGTATTTGCATAT	GAAAACAATCCTCTCACGTAGC	qRT-PCR
Os01g0168100	CGCAGAACTACAAGCTACAATC	TTCCAAATTACAGGCGATTGTG	qRT-PCR
Os01g0278000	CTTAGCCAAGCTGATGATGATG	TGATGAGCAACAAACAGAAAGG	qRT-PCR
Os01g0288200	TTGCTCTTATATATGGCCGGTT	ATATCCCACATCACCTGAACG	qRT-PCR
Os01g0298301	AAGACCGGCAAGATGTTATACA	CCGCACTACCAAAGTTTTAGAC	qRT-PCR
Os01g0301900	CTACTTCAACAAGCTGTGCAAG	GAAGTAGTACTGGACGATGGAG	qRT-PCR
Os01g0302000	CCTATCGTTAACCAGAGCAAGA	CATACTGTGTAGTAGAGGCAGG	qRT-PCR
Os01g0303600	CCTTCAGCCTCTTGACGATATA	TTGTTCTTCTTGACCATGCAAC	qRT-PCR
Os01g0313300	TCAACTTCCCCAACGACTTC	GGAAGCTCATGTAGTTCTCGTA	qRT-PCR
Os01g0332100	TCCATCCATTCATTTTCCTCGA	TCAATTTCCTGTGTACACGAGA	qRT-PCR
Os01g0384800	CCAACAACCATCAGAGCGAT	CCTTCCTGAACGGGAACTG	qRT-PCR
OS05g0158600	AATACCACCACTCACTCTTAGC	CATGCATACTTTGACACGTAGG	qRT-PCR
OS01T0332200	GGAGTACAAGAGGACCATGTAC	CTATTCATGGTCGTCATCGTCC	qRT-PCR
OS01T0757200	TCAAGCAACAACGACTTTACTG	GCTGTACATTGTGCATCTTGAA	qRT-PCR
OS05T0514600	TGTCAATGATCTACTTCGGAGG	CCTTAACTTAGCTTAGGCGAGT	qRT-PCR
OS07T0103500	TCCACTATGCATTTTTCATCGC	GCAGTAGCAAGCTAGCAATAAG	qRT-PCR
OS04T0522500	CCTCCCAAACTTTTTCAAGCAT	TCGAGTTCACATCGACCATAAA	qRT-PCR
OS01T0209700	AAACTCAACCATCCTTGCTTTG	GTTTTGGACAGAGGAAAAGCAG	qRT-PCR
OS05T0560900	CGCGACGAAGAAATAAATCGAT	ACGGAGCTAACTACACTAGTAC	qRT-PCR
OS02T0630300	TTCAGGTACACCCATTAACTCC	CTCTTCCATCTTAGTACCATTATGC	qRT-PCR
OS05T0208500	GAGAAACATTTTCGTGCAAGGA	GCCTCATCAAAACCAAGTACTG	qRT-PCR
OS04T0407800	CCTTCTCCTACAGGGAATTCC	GGTACCATGGACCTTGTACTAC	qRT-PCR

## Sheet: Table S4
Table S4 List of metabolites differentially expressed in the OE line compared with WT under drought stress
ID	m/z	Retention time (min)	Ion mode	Metabolites	Compound ID	Super Class	Class	Sub Class	Adducts	Formula	Score	Fragmentation Score	Mass Error (ppm)	VIP	P-value	adj.P-value	log2(FC)	average(T-OE)	average(T-WT)	T-OE-4	T-OE-5	T-OE-6	T-OE-7	T-OE-8	T-OE-9	T-WT-4	T-WT-5	T-WT-6	T-WT-7	T-WT-8	T-WT-9
0.60_451.1222m/z	451.122	0.60285	neg	Anadanthoside	LMPK12020009	Lipids and lipid-like molecules	Polyketides	Flavonoids	M+FA-H	C20H22O9	35.8	1.16	-5.93448	1.08901	0.00039531	0.0300387	0.919376	40.0862	21.1951	46.7836	46.8028	42.7007	36.0891	42.4505	25.6905	15.4298	22.2371	22.1373	18.0799	24.4675	24.8189
0.62_365.1048m/z	365.105	0.6169	pos	Sucrose	137	Organic oxygen compounds	Organooxygen compounds	Carbohydrates and carbohydrate conjugates	M+Na	C12H22O11	41	15.4	-1.89174	1.86456	0.00100508	0.0468748	1.69097	83.4965	25.8605	105.702	48.0644	100.834	89.4458	107.535	49.3986	7.20566	18.3592	24.421	23.3917	46.0945	35.691
0.62_416.1523n	439.142	0.6169	pos	Asp Ala Asp Pro	119532	Unclassified	Unclassified	Unclassified	M+H, M+Na	C16H24N4O9	36.7	0.105	-4.98251	1.44261	0.000155677	0.0217947	2.90279	36.3907	4.86589	52.7212	24.5643	30.6845	33.5242	52.3273	24.5227	2.91554	3.43731	3.67289	4.39986	7.96999	6.79976
0.63_321.0627m/z	321.063	0.630433	neg	Elephantorrhizol	LMPK12020151	Lipids and lipid-like molecules	Polyketides	Flavonoids	M-H	C15H14O8	38.6	5.86	3.45803	1.10808	0.0262042	0.150262	-1.3166	16.0097	39.8768	7.00815	18.0408	26.9868	11.7267	7.37136	24.9245	30.926	56.265	64.5691	49.6945	8.8288	28.9771
0.64_138.0544m/z	138.054	0.637567	pos	3-Pyridylacetic acid	HMDB01538	Unclassified	Unclassified	Unclassified	M+H	C7H7NO2	39	3.45	-3.70265	2.40332	0.0418722	0.169714	1.53588	194.718	67.152	294.78	91.8509	231.674	110.928	383.285	55.7876	20.4963	84.4006	109.419	30.7274	75.2234	82.6457
0.64_203.0185m/z	203.018	0.644183	neg	fumarylacetic acid	LMFA01170067	Lipids and lipid-like molecules	Fatty Acyls	Fatty Acids and Conjugates	M+FA-H	C6H6O5	40.3	15.2	-7.90082	2.01817	0.000644391	0.0383413	1.3913	102.994	39.2636	124.247	115.023	102.519	72.8305	140.588	62.7576	29.5367	34.7462	36.0995	33.4323	42.1064	59.6604
0.67_136.0612m/z	136.061	0.671933	pos	Adenine	85	Organoheterocyclic compounds	Imidazopyrimidines	Purines and purine derivatives	M+H	C5H5N5	52.8	72.9	-4.23274	2.92431	0.0484611	0.174899	1.29212	326.573	133.356	492.971	174.705	285.581	227.483	647.82	130.878	55.1652	132.428	222.632	78.8216	147.9	163.19
0.78_185.0077m/z	185.008	0.781933	pos	4-carboxy-2-hydroxy-cis,cis-muconic acid	LMFA01170072	Lipids and lipid-like molecules	Fatty Acyls	Fatty Acids and Conjugates	M+H-H2O	C7H6O7	38.1	0	-1.93985	1.48231	0.00873448	0.124783	1.7577	58.8944	17.4162	104.678	29.1088	59.2951	51.8806	81.2872	27.117	7.12573	21.4337	30.6985	11.4829	19.2426	14.5137
1.43_164.0705m/z	164.071	1.43273	neg	DL-Phenylalanine	65707	Unclassified	Unclassified	Unclassified	M-H	C9H11NO2	42.2	25.5	-7.20177	2.10089	0.000923435	0.0456163	-1.23419	51.2286	120.515	52.2062	56.48	57.5994	44.051	57.9582	39.0771	114.805	140.661	183.352	94.808	93.9515	95.5106
1.64_218.1024m/z	218.102	1.6389	neg	Pantothenic Acid	241	Organooxygen compounds	Alcohols and polyols	Polyols	M-H	C9H17NO5	38.3	2.11	-4.57957	1.03733	1.96434e-05	0.00984239	-0.973244	16.1927	31.7903	18.767	14.634	16.9775	14.8423	15.4409	16.4945	30.7207	29.1059	40.0845	27.3242	34.839	28.6676
10.24_591.4981m/z	591.498	10.2382	pos	DG(16:0/18:3(9Z,12Z,15Z)/0:0)[iso2]	4336	Lipids and lipid-like molecules	Glycerolipids	Diradylglycerols	M+H	C37H66O5	49	60.4	-0.2707	1.04196	0.0196683	0.142803	1.21076	38.1734	16.4925	68.5509	26.2432	33.109	29.1624	51.198	20.7768	12.6418	22.3217	23.3256	16.2731	6.88084	17.5118
11.51_185.0780m/z	185.078	11.515	pos	8-Hydroxyguanine	HMDB02032	Unclassified	Unclassified	Unclassified	M+NH4	C5H5N5O2	38.9	0	-1.1323	1.05695	0.0436993	0.171897	0.616893	73.8191	48.1355	89.4655	66.7297	55.2311	57.0662	114.056	60.366	34.5335	60.3221	67.2451	36.4024	53.5668	36.7431
2.04_203.0813m/z	203.081	2.03562	neg	L-Tryptophan	33	Organoheterocyclic compounds	Indoles and derivatives	Indolyl carboxylic acids and derivatives	M-H	C11H12N2O2	49.7	63.8	-6.26067	3.44906	0.0187851	0.142064	-1.60566	120.611	367.062	91.5121	178.132	96.268	101.141	127.819	128.796	755.628	337.914	370.938	389.808	184.999	163.083
2.08_265.1542m/z	265.154	2.07763	pos	Feruloylputrescine	68364	Phenylpropanoids and polyketides	Cinnamic acids and derivatives	Hydroxycinnamic acids and derivatives	M+H	C14H20N2O3	45	35	-1.61083	1.81224	0.000359079	0.0289698	-1.82432	20.0165	70.8867	15.715	24.8828	10.8832	27.4859	26.6829	14.4494	67.5565	88.4357	104.584	48.0262	47.4101	69.3076
2.15_320.1480n	303.145	2.15322	pos	Valproic acid glucuronide	2991	Organic oxygen compounds	Organooxygen compounds	Carbohydrates and carbohydrate conjugates	M+H-H2O, M+H	C14H24O8	45.3	36.7	2.88551	2.75104	0.0030065	0.0815437	-1.7311	58.9102	195.57	53.1716	16.3863	20.5889	44.5385	179.283	39.4924	191.012	266.506	254.64	109.516	144.988	206.76
2.32_325.0955m/z	325.096	2.3173	neg	CAY10567	45225	Unclassified	Unclassified	Unclassified	M-H	C21H14N2O2	42.7	36.2	-8.36684	1.69311	5.79503e-05	0.0130375	-2.94326	6.38267	49.0923	5.53943	4.29566	5.82174	4.92952	13.6676	4.04206	41.5017	73.5305	55.9173	54.9074	36.0587	32.638
2.82_580.1428n	581.15	2.8205	pos	Orientin 2''-O-beta-L-arabinofuranoside	LMPK12110481	Lipids and lipid-like molecules	Polyketides	Flavonoids	M+H-H2O, M+H	C26H28O15	50.7	65.6	-0.0912378	5.5776	0.0260803	0.150262	3.1829	728.568	80.2271	1041.44	140.618	891.668	662.617	1635.07	1.055e-07	33.6199	220.825	44.4935	85.2305	41.1175	56.0765
2.83_917.1999m/z	917.2	2.82598	neg	Kaempferol 3-(2''-feruloylglucosyl)-(1->2)-(6''-malonylglucoside)	LMPK12111955	Lipids and lipid-like molecules	Polyketides	Flavonoids	M+FA-H	C40H40O22	38.7	10.1	0.673288	1.1487	0.024597	0.148136	2.34653	35.4238	6.96498	43.5257	11.2464	70.1224	35.9744	51.5087	0.16534	4.15514	16.389	3.29821	8.0526	4.00008	5.89489
2.90_611.1605m/z	611.16	2.8961	pos	Luteolin 7-gentiobioside	LMPK12110660	Lipids and lipid-like molecules	Polyketides	Flavonoids	M+H	C27H30O16	53.9	82.2	-0.341827	1.63383	0.0259985	0.150262	2.50385	70.6675	12.4591	80.2641	11.661	115.146	96.1051	120.829	1.055e-07	10.9339	43.0598	2.52524	11.3544	3.30699	3.57412
3.21_595.1656m/z	595.166	3.21043	pos	Isovitexin 2''-O-galactoside	LMPK12110215	Lipids and lipid-like molecules	Polyketides	Flavonoids	M+H	C27H30O15	52.3	72.9	-0.252423	5.72442	0.0417942	0.169532	1.70642	1059.8	324.744	1651.35	355.662	1075.4	931.402	2156.96	188.043	176.884	542.158	540.238	158.669	255.962	274.551
3.30_480.2224m/z	480.222	3.29978	pos	Ala Gly Trp Phe	105844	Unclassified	Unclassified	Unclassified	M+H	C25H29N5O5	37	1.52	-3.55805	1.36413	0.0241506	0.147759	1.05165	73.2273	35.3261	133.5	63.4068	50.6021	51.0241	93.8698	46.9613	30.4841	29.2868	45.2286	42.0507	37.3939	27.5127
3.31_756.1888n	755.183	3.312	neg	Kaempferol 3-(6''-p-coumarylglucoside)-7-glucoside	LMPK12111808	Lipids and lipid-like molecules	Polyketides	Flavonoids	M-2H, M-H	C36H36O18	49.9	65.7	-1.81871	3.33008	0.0377357	0.163854	2.22116	335.694	71.9958	256.334	149.829	762.942	406.311	437.776	0.971733	46.4844	169.433	32.7698	87.3294	36.7329	59.2257
3.32_757.1978m/z	757.198	3.3204	pos	Kaempferol 3-(6''-caffeoylglucosyl)-(1->4)-rhamnoside	LMPK12111951	Lipids and lipid-like molecules	Polyketides	Flavonoids	M+H	C36H36O18	50.6	67.3	0.47401	2.86188	0.0204507	0.143283	3.4153	185.544	17.3915	231.317	38.8494	294.164	161.777	387.154	1.055e-07	6.66408	46.333	12.447	15.4232	9.9754	13.5064
3.36_786.1993n	785.193	3.3601	neg	Isorhamnetin 3-O-beta-(6''-O-E-p-coumaroylglucoside)-7-O-beta-glucoside	LMPK12110594	Lipids and lipid-like molecules	Polyketides	Flavonoids	M-2H, M-H	C37H38O19	48.5	60.8	-1.80027	3.57176	0.0408546	0.168847	1.76686	439.5	129.146	368.095	206.658	860.874	651.458	548.601	1.31531	102.616	294.907	64.3871	157.065	61.9304	93.9695
3.38_787.2084m/z	787.208	3.38238	pos	Isoorientin 4'-O-glucoside 2''-O-(E)-ferulate	LMPK12110626	Lipids and lipid-like molecules	Polyketides	Flavonoids	M+H	C37H38O19	46.6	48.6	0.445357	3.69089	0.0192029	0.142306	3.02299	317.833	39.101	414.859	69.3464	427.32	346.278	649.194	1.055e-07	17.6964	103.526	30.2703	35.6552	20.4101	27.0479
3.40_480.2224m/z	480.222	3.403	pos	Met Arg Ser Ser	189394	Unclassified	Unclassified	Unclassified	M+H	C17H33N7O7S	37.6	1.3	-2.21223	1.04612	0.0220567	0.144647	1.13989	40.5051	18.381	76.1597	36.5025	28.6691	24.4634	48.2991	28.9369	12.6865	16.0162	26.9079	19.4045	20.0991	15.1717
3.41_385.1132m/z	385.113	3.40822	neg	Axitinib	85189	Unclassified	Unclassified	Unclassified	M-H	C22H18N4OS	36.2	1.46	0.858868	1.30158	0.0348516	0.161148	-1.06019	31.6568	66.0108	28.5371	64.8391	24.8528	23.3519	34.1537	14.2063	56.9821	55.9791	115.166	40.8084	87.6979	39.4311
3.56_311.1273m/z	311.127	3.56107	pos	5-O-Methylleridol	LMPK12140200	Lipids and lipid-like molecules	Polyketides	Flavonoids	M+H-H2O	C19H20O5	43.8	30.9	-1.49041	1.47359	0.00111677	0.0485462	1.6868	51.8388	16.102	71.7712	37.7651	32.1575	52.9199	77.4037	39.0153	14.7224	17.4931	18.7694	21.5267	13.5136	10.5866
3.56_340.1306n	323.127	3.56107	pos	Brosimacutin D	LMPK12140055	Lipids and lipid-like molecules	Polyketides	Flavonoids	M+H-H2O, M+H	C20H20O5	51.6	70.1	-1.53677	1.3663	0.00104875	0.0471194	1.62676	45.348	14.6844	63.114	35.0507	26.3408	46.2632	65.5364	35.7828	13.1897	16.1254	16.4477	20.0545	13.869	8.41992
3.73_491.1188m/z	491.119	3.73123	neg	Malvidin 3-O-glucoside	64246	Phenylpropanoids and polyketides	Flavonoids	Flavonoid glycosides	M-H	C23H24O12	51.1	68.4	-1.4823	2.44942	0.0227539	0.145576	0.637947	357.51	229.745	296.563	316.023	452.646	239.589	513.064	327.172	140.809	268.875	287.16	196.942	249.629	235.056
3.73_741.2026m/z	741.203	3.73292	pos	Kaempferol 3-(4''-(Z)-p-coumarylrobinobioside)	LMPK12111695	Lipids and lipid-like molecules	Polyketides	Flavonoids	M+H	C36H36O17	45.5	40.8	0.103866	5.34453	0.0484647	0.174899	2.03586	855.336	208.584	1214.15	341.996	861.22	516.632	2043.36	154.655	56.9672	263.654	402.254	93.0831	216.404	219.139
3.77_653.1727m/z	653.173	3.7725	neg	Luteolin 3'-methyl ether 7-rutinoside	LMPK12110775	Lipids and lipid-like molecules	Polyketides	Flavonoids	M+FA-H	C28H32O15	48.8	58.6	0.604631	1.07395	0.0206133	0.143381	0.555308	74.9133	50.9794	75.2493	63.6492	91.6978	58.3077	103.566	57.0094	42.9491	65.3505	59.3359	45.5097	41.9276	50.8033
3.92_637.1771m/z	637.177	3.9168	neg	Rhamnazin 3-rutinoside	LMPK12112634	Lipids and lipid-like molecules	Polyketides	Flavonoids	M-H	C29H34O16	50.4	68.2	-0.561137	3.2106	0.00197369	0.0671054	1.11265	324.866	150.233	288.633	259.689	348.567	230.722	500.414	321.172	85.7636	150.759	170.271	137.931	200.313	156.358
3.94_575.1408m/z	575.141	3.9443	neg	Luteolin 3'-methyl ether 7-(6''-crotonylglucoside)	LMPK12110784	Lipids and lipid-like molecules	Polyketides	Flavonoids	M+FA-H	C26H26O12	52	71.9	0.247475	1.89934	0.0339947	0.16077	0.793712	181.323	104.598	232.538	157.348	208.558	123.244	280.847	85.4037	64.4951	118.616	117.02	85.2385	118.227	123.989
3.98_624.1693n	623.162	3.97865	neg	Narcissin	LMPK12110586	Lipids and lipid-like molecules	Polyketides	Flavonoids	M-H, M+FA-H	C28H32O16	50.5	66.4	0.358556	1.07302	0.0234148	0.146253	0.771421	58.3222	34.1675	57.6442	44.6288	74.8254	43.0945	90.1921	39.548	28.5057	48.4937	40.6577	24.2591	31.6069	31.4818
4.04_771.2138m/z	771.214	4.04038	pos	Isoscoparin 2''-(6-(E)-p-coumaroylglucoside)	LMPK12110752	Lipids and lipid-like molecules	Polyketides	Flavonoids	M+H	C37H38O18	53.9	89.8	0.955311	1.0984	0.0480895	0.174883	1.76769	38.8322	11.4042	54.0282	18.5153	33.9975	26.0089	89.5162	10.9272	5.5211	19.941	21.3527	4.04373	9.14029	8.42643
4.05_453.1974m/z	453.197	4.05227	neg	3-O-(alpha-L-arabinopyranosyl-(1->6)-beta-D-glucopyranosyl) butyl 3S-hydroxybutanoate	LMFA03120060	Lipids and lipid-like molecules	Fatty Acyls	Acyltrehaloses	M-H	C19H34O12	38.1	1.21	-0.660838	1.03648	0.0262815	0.150361	-3.0972	3.02098	25.8522	3.27066	2.07255	1.33738	2.05722	2.59514	6.79294	39.5979	4.68227	23.9715	61.3837	8.32984	17.1478
4.27_453.1530m/z	453.153	4.26527	neg	5,2',4',5'-Tetrahydroxy-3-(3-hydroxy-3-methylbutyl)-6'',6''-dimethylpyrano[2'',3'':7,8]flavone	LMPK12110924	Lipids and lipid-like molecules	Polyketides	Flavonoids	M-H	C25H26O8	36.6	5.18	-5.5547	1.0424	0.00456314	0.0993669	2.37218	25.0251	4.83369	18.4758	16.554	46.5866	21.2838	35.7961	11.4543	1.86378	7.01498	5.16943	7.60206	1.78939	5.56249
4.33_771.1919m/z	771.192	4.32712	neg	Prunin 3'',6''-di-p-coumarate	LMPK12140247	Lipids and lipid-like molecules	Polyketides	Flavonoids	M+FA-H	C39H34O14	35.9	7.32	-1.62028	1.27931	0.000779554	0.0414601	1.96837	35.8132	9.15175	48.0662	28.4194	44.3262	32.4932	47.5091	14.0652	5.87565	9.64567	11.3554	7.87142	6.36274	13.7997
4.34_515.1545m/z	515.154	4.34287	pos	4,2'-Dihydroxy-3,4',6'-trimethoxychalcone 4-glucoside	LMPK12120326	Lipids and lipid-like molecules	Polyketides	Flavonoids	M+Na	C24H28O11	42.9	29.2	4.26708	2.08612	0.0159119	0.140468	3.07755	95.2495	11.2831	167.758	41.5358	91.0589	56.3834	194.1	20.6606	2.5605	13.6341	20.2907	6.32309	11.0071	13.8827
4.51_553.2424m/z	553.242	4.51298	neg	Exiguaflavanone J	LMPK12140486	Lipids and lipid-like molecules	Polyketides	Flavonoids	M+FA-H	C30H36O7	36.7	1.21	-3.78446	1.11156	0.0106919	0.133335	1.72073	33.4929	10.1616	32.8013	18.9639	42.5259	23.4346	64.98	18.2517	5.07788	13.7305	9.04309	11.8254	8.93519	12.3573
4.60_781.2198m/z	781.22	4.59543	neg	Kaempferol 3-rhamnosyl-(1->3)(4'''-acetylrhamnosyl)(1->6)-galactoside	LMPK12111701	Lipids and lipid-like molecules	Polyketides	Flavonoids	M-H	C35H42O20	47.9	56.5	0.178943	2.73469	0.00171087	0.0610017	2.16092	167.871	37.5384	185.484	156.482	285.38	148.751	176.83	54.3009	17.797	37.1171	46.3092	36.9329	33.8552	53.2193
5.14_557.1650m/z	557.165	5.13833	pos	Epicatechin 5-O-beta-D-glucopyranoside-3-benzoate	LMPK12020069	Lipids and lipid-like molecules	Polyketides	Flavonoids	M+H	C28H28O12	42.5	26.3	-0.598324	4.0236	0.0176106	0.142064	2.89629	363.809	48.8655	688.7	177.66	343.921	208.31	698.123	66.14	8.29328	40.8954	88.7805	29.3079	52.122	73.7941
5.55_299.0191m/z	299.019	5.54938	neg	Demethylwedelolactone	LMPK12090041	Lipids and lipid-like molecules	Polyketides	Flavonoids	M-H	C15H8O7	49.6	59.4	-2.12109	1.11311	0.00849735	0.123315	1.2479	39.2207	16.5143	49.4682	31.1288	41.9393	25.4717	63.8499	23.4665	11.9515	21.8542	22.8673	12.3869	7.34108	22.6851
5.66_526.1468n	525.139	5.65932	neg	Viscutin 1	LMPK12020265	Lipids and lipid-like molecules	Polyketides	Flavonoids	M-H, M+FA-H	C27H26O11	46.1	44.6	-1.41018	5.23568	0.000852111	0.0442815	1.16758	790.141	351.745	926.594	853.668	925.011	489.871	945.172	600.53	204.517	317.861	411.721	290.552	333.037	552.78
5.67_526.1471n	527.154	5.67457	pos	6-Desmethoxy hormothamnione triacetate	65419	Unclassified	Unclassified	Unclassified	M+H, M+Na	C27H26O11	38.2	3.59	-0.713365	5.02441	0.0370578	0.163121	2.45804	646.674	117.69	1356.65	314.973	487.141	260.042	1288.74	172.499	34.8735	107.607	214.255	54.1191	101.479	193.808
5.71_495.1295m/z	495.13	5.71435	neg	Tephrodin	LMPK12110161	Lipids and lipid-like molecules	Polyketides	Flavonoids	M+FA-H	C25H22O8	37.8	1.25	-0.288376	1.16814	0.00579274	0.107081	1.35926	39.5498	15.4158	55.2833	36.6624	46.6775	21.5872	55.3667	21.7219	9.08836	15.3044	21.2454	11.8169	9.18772	25.8521
5.72_497.1442m/z	497.144	5.72267	pos	Luteolin 7,3'-dimethyl ether 5-glucoside	LMPK12111050	Lipids and lipid-like molecules	Polyketides	Flavonoids	M+Na	C24H26O10	48.4	59.1	4.93945	1.13783	0.0370636	0.163121	2.49919	33.1327	5.86036	65.467	17.3756	27.3072	11.4392	69.6079	7.59929	1.55172	6.5109	12.0706	2.51363	3.88298	8.63231
5.84_527.1544m/z	527.154	5.83948	pos	6-Hydroxykaempferol 3,5,7,4'-tetramethyl ether 6-rhamnoside	LMPK12112849	Lipids and lipid-like molecules	Polyketides	Flavonoids	M+Na	C25H28O11	43.8	33.2	4.00367	4.3367	0.0370723	0.163121	2.74144	461.034	68.9411	988.775	217.116	329.072	165.424	941.953	123.864	20.2823	60.78	122.65	30.8101	52.3688	126.756
5.97_183.1379m/z	183.138	5.96862	neg	2,7-dimethyl-6-nonenoic acid	LMFA01020130	Lipids and lipid-like molecules	Fatty Acyls	Fatty Acids and Conjugates	M-H	C11H20O2	37.2	0	-6.24324	1.41624	0.00912553	0.128134	2.42929	48.1724	8.94355	45.5035	41.0984	101.914	31.4191	53.6699	15.4292	2.66185	8.05976	7.99282	16.1303	6.07096	12.7456
5.97_227.1276m/z	227.128	5.96862	neg	Traumatic Acid	5882	Lipids and lipid-like molecules	Fatty Acyls	Fatty acids and conjugates	M-H	C12H20O4	44.6	37.2	-5.44325	2.217	0.00898036	0.127222	2.41853	118.266	22.1212	112.763	99.0516	250.684	80.5298	127.963	38.6025	6.36586	19.6725	20.2454	39.409	14.0834	32.951
6.47_682.2314m/z	682.231	6.4698	pos	Pectolinarigenin 7-(4'''-acetylrutinoside)	LMPK12111129	Lipids and lipid-like molecules	Polyketides	Flavonoids	M+NH4	C31H36O16	34.5	1.37	-4.20878	1.33465	0.0430903	0.17159	-0.578185	86.3904	128.978	52.7601	122.546	89.8217	93.6618	52.5089	107.044	185.269	111.019	87.8143	153.674	113.853	122.24
6.48_691.4343m/z	691.434	6.48355	pos	PA(14:1(9Z)/22:6(4Z,7Z,10Z,13Z,16Z,19Z))	LMGP10010136	Lipids and lipid-like molecules	Glycerophospholipids	Glycerophosphates	M+H	C39H63O8P	36.8	0	1.38697	1.17707	0.0494868	0.176579	-0.688105	55.3944	89.2496	28.4846	87.9466	53.8463	59.99	27.7208	74.3783	134.194	73.6852	57.5061	111.118	76.6222	82.372
6.49_583.3119m/z	583.312	6.48948	neg	Cholic acid glucuronide	LMST05010044	Lipids and lipid-like molecules	Sterol Lipids	Steroid conjugates	M-H	C30H48O11	40.3	19.1	-0.754627	1.308	0.0210145	0.143677	0.887826	73.278	39.6015	98.3341	76.3335	82.8919	33.2594	96.0631	52.7862	21.5086	28.2681	48.3542	26.4503	57.2464	55.7813
6.49_699.6409m/z	699.641	6.49043	pos	Decaprenol	LMPR03010008	Lipids and lipid-like molecules	Prenol Lipids	Polyprenols	M+H	C50H82O	30.3	0	-4.19731	1.28442	0.0406975	0.168825	-0.686619	63.9593	102.943	33.7801	97.9107	66.6546	70.9723	28.7922	85.6463	147.414	87.7349	65.3131	127.717	89.2118	100.267
6.49_708.6473m/z	708.647	6.49043	pos	DG(20:2(11Z,14Z)/21:0/0:0)[iso2]	LMGL02010209	Lipids and lipid-like molecules	Glycerolipids	Diradylglycerols	M+NH4	C44H82O5	36.3	0	-3.93999	1.13739	0.0424691	0.171316	-0.542214	67.2141	97.8776	40.0702	95.3707	66.7257	74.1273	44.1902	82.8007	136.311	83.8583	70.4171	115.498	86.9297	94.2523
6.50_717.4519m/z	717.452	6.4973	pos	PA(18:3(6Z,9Z,12Z)/20:5(5Z,8Z,11Z,14Z,17Z))	LMGP10010388	Lipids and lipid-like molecules	Glycerophospholipids	Glycerophosphates	M+H	C41H65O8P	36	0	4.03503	1.15565	0.0346548	0.161091	-0.574924	62.1293	92.5477	36.0227	93.9249	64.2537	66.4474	36.0926	76.0346	123.593	79.0043	69.3096	108.883	82.1115	92.3843
6.51_735.4607m/z	735.461	6.51105	pos	PG(20:5(5Z,8Z,11Z,14Z,17Z)/15:1(9Z))	LMGP04010653	Lipids and lipid-like molecules	Glycerophospholipids	Glycerophosphoglycerols	M+H-H2O	C41H69O10P	38.5	4.78	1.54772	1.0011	0.0371597	0.163121	-0.737896	34.9685	58.3185	17.8584	57.6017	33.7109	37.3502	15.4865	47.8035	83.7775	48.6011	36.9106	73.4002	52.082	55.1397
6.53_300.2450n	283.242	6.53167	pos	Allylestrenol	LMST02030125	Lipids and lipid-like molecules	Sterol Lipids	Steroids	M+H-H2O, M+H	C21H32O	53.3	79.2	-0.976472	1.13908	0.0362974	0.162919	1.55443	42.1327	14.3447	77.8243	30.7723	37.3355	18.279	71.9156	16.6697	2.87466	11.37	28.091	6.17529	19.8428	17.7143
6.53_566.3093n	549.306	6.53167	pos	Glu Lys Lys Tyr	130859	Unclassified	Unclassified	Unclassified	M+H-H2O, M+H	C26H42N6O8	37.7	7.05	5.14841	1.77462	0.0413373	0.16902	1.37519	111.746	43.0782	208.2	77.3674	96.658	53.3844	183.986	50.8801	17.3254	31.8355	78.6408	21.8912	58.3996	50.3769
6.65_341.2324m/z	341.232	6.65452	neg	7-Methoxy-9-methyl-4E,8E-hexadecadienoic acid	LMFA01080011	Lipids and lipid-like molecules	Fatty Acyls	Fatty Acids and Conjugates	M+FA-H	C18H32O3	40.3	15.3	-3.31981	1.61035	0.0283468	0.151608	0.876504	122.671	66.8172	95.8549	157.011	161.256	57.3104	179.6	84.9942	47.9564	66.5776	58.0999	103.19	71.5859	53.4937
6.66_531.3282m/z	531.328	6.66238	pos	3alpha,7alpha,12alpha-trihydroxy-27-carboxymethyl-5beta-cholestan-26-oic acid	LMST04080001	Lipids and lipid-like molecules	Sterol Lipids	Bile acids and derivatives	M+Na	C29H48O7	31.7	0.566	-1.93799	1.01224	0.0150619	0.139818	-0.784073	29.4272	50.6732	18.8103	40.2681	32.9591	32.2475	17.7239	34.5543	75.2567	45.8565	32.3734	61.7535	44.8644	43.9347
6.68_364.2240m/z	364.224	6.683	pos	PI(14:0/12:0)	LMGP06010903	Lipids and lipid-like molecules	Glycerophospholipids	Glycerophosphoinositols	M+2H	C35H67O13P	37.5	0.669	1.99595	1.09046	0.0123132	0.135308	-0.851393	30.3585	54.774	19.0024	44.0588	35.4598	29.9105	18.9875	34.7318	84.1294	46.621	36.4292	63.9864	46.2501	51.228
6.68_370.2214n	371.229	6.683	pos	Pro Ala Ala Leu	199488	Unclassified	Unclassified	Unclassified	M+H, M+NH4	C17H30N4O5	43.3	19.1	-0.691359	1.15996	0.0156809	0.140435	-0.983812	28.873	57.1017	16.0748	44.7907	36.3883	26.3249	14.4509	35.2085	93.7837	49.0146	36.1063	67.0092	48.2248	48.4718
6.68_520.3116n	503.308	6.683	pos	Lys Phe Ala Arg	169093	Unclassified	Unclassified	Unclassified	M+H-H2O, M+H	C24H40N8O5	40	7.16	-1.17743	1.4053	0.0285641	0.151926	-0.838848	56.3467	100.783	34.2751	81.7879	62.6319	61.4812	34.9057	62.9984	170.147	84.8355	65.2528	119.679	81.7927	82.9903
6.68_552.3322n	535.329	6.67613	pos	Lithocholate 3-O-glucuronide	6706	Lipids and lipid-like molecules	Steroids and steroid derivatives	Steroidal glycosides	M+H-H2O, M+H	C30H48O9	34.7	0.0449	4.26813	1.30386	0.0314237	0.157865	-0.480105	100.029	139.524	73.1751	118.305	119.992	94.1268	94.6759	99.8965	202.504	123.444	105.518	153.539	122.327	129.815
6.68_89.0591m/z	89.0591	6.683	pos	Ethyl acetate	65539	Organic acids and derivatives	Carboxylic acids and derivatives	Carboxylic acid derivatives	M+H	C4H8O2	45.4	38.4	-6.35837	1.30316	0.0290614	0.1526	-1.146	32.1709	71.1943	18.9908	50.0333	37.1878	30.7983	19.0848	36.9306	135.719	54.9004	38.9697	88.5202	52.1953	56.861
6.69_124.0802m/z	124.08	6.68988	pos	3-hydroxy-dodecanedioic acid	LMFA01170089	Lipids and lipid-like molecules	Fatty Acyls	Fatty Acids and Conjugates	M+2H	C12H22O5	40	9.15	-3.66578	1.6712	0.0238129	0.147112	-1.01767	60.8676	123.235	38.532	87.0853	70.515	61.1391	38.8946	69.0396	222.583	98.9938	74.3989	145.946	92.4591	105.03
6.69_168.1065m/z	168.106	6.68988	pos	3-O-alpha-L-rhamnopyranosyl-3-hydroxydecanoic acid	LMFA13030003	Lipids and lipid-like molecules	Fatty Acyls	Fatty acyl glycosides	M+2H	C16H30O7	39.9	8.41	-2.22906	1.62929	0.0179365	0.142064	-0.967619	59.7308	116.81	37.1059	89.5088	69.228	57.8784	36.5747	68.0891	196.557	97.542	71.4195	140.261	92.75	102.332
6.69_397.2435m/z	397.243	6.68988	pos	PA(22:6(4Z,7Z,10Z,13Z,16Z,19Z)/22:6(4Z,7Z,10Z,13Z,16Z,19Z))	LMGP10010041	Lipids and lipid-like molecules	Glycerophospholipids	Glycerophosphates	M+2H	C47H69O8P	34	0	-0.727993	1.84917	0.0149495	0.139806	-0.770717	101.038	172.383	74.7629	138.048	114.387	101.662	69.8948	107.475	268.645	144.332	123.261	201.041	142.726	154.295
6.69_415.2548m/z	415.255	6.68988	pos	Pro Val Val Thr	206635	Unclassified	Unclassified	Unclassified	M+H	C19H34N4O6	42	21.6	-0.802061	1.12161	0.0192505	0.142365	-0.955367	28.6851	55.6226	18.979	43.2527	33.608	28.1352	14.5036	33.6323	93.2275	48.0426	35.4041	67.3049	45.2421	44.5143
6.74_519.2358m/z	519.236	6.74387	neg	26,26,26,27,27,27-hexafluoro-1alpha,25-dihydroxy-23,23,24,24-tetradehydrovitamin D3 / 26,26,26,27,27,27-hexafluoro-1alpha,25-dihydroxy-23,23,24,24-tetradehydrocholecalciferol	LMST03020080	Lipids and lipid-like molecules	Sterol Lipids	Secosteroids	M-H	C27H34F6O3	38.2	8.7	3.65405	4.30345	0.0365035	0.163121	1.00086	865.583	432.532	332.848	689.628	1383.59	702.859	1301.5	783.075	127.987	677.815	395.016	475.054	493.828	425.494
6.90_333.2033m/z	333.203	6.89623	pos	7S,8S-DiHOTrE	LMFA02000226	Lipids and lipid-like molecules	Fatty Acyls	Octadecanoids	M+Na	C18H30O4	37	2.39	-0.906473	1.29775	0.0385815	0.165449	1.43281	59.0545	21.8743	93.3082	33.8936	63.963	39.5039	108.469	15.1896	8.76881	35.2315	37.6326	11.6888	15.749	22.1751
6.96_521.2517m/z	521.252	6.95693	neg	(22E)-26,26,26,27,27,27-hexafluoro-1alpha,25-dihydroxy-22,23-didehydrovitamin D3 / (22E)-26,26,26,27,27,27-hexafluoro-1alpha,25-dihydroxy-22,23-didehydrocholecalciferol	LMST03020082	Lipids and lipid-like molecules	Sterol Lipids	Secosteroids	M-H	C27H36F6O3	39.5	17.3	4.05025	1.74368	0.0226387	0.145523	1.17709	119.076	52.6604	64.1649	95.2188	208.605	102.579	161.283	82.6023	23.2623	100.087	43.2646	46.4185	55.8652	47.0651
7.17_309.2059m/z	309.206	7.16802	neg	9(S)-HpOTrE	36025	Unclassified	Unclassified	Unclassified	M-H	C18H30O4	38.9	10.5	-4.12928	2.94237	0.0170002	0.141368	-0.281002	858.865	1043.55	777.104	962.876	938.654	694.79	982.248	797.52	1226.59	1073.55	1020.86	1050.33	921.872	968.124
7.18_599.4096m/z	599.41	7.18308	pos	PA(12:0/18:2(9Z,12Z))	LMGP10010051	Lipids and lipid-like molecules	Glycerophospholipids	Glycerophosphates	M+H-H2O	C33H61O8P	37.3	0	4.03774	1.28662	0.0368315	0.163121	2.08326	47.2118	11.141	95.9713	22.774	38.4123	32.3178	85.8762	7.91926	4.21161	17.6808	26.4524	7.00963	2.55947	8.93236
7.36_379.2450m/z	379.245	7.3619	pos	13,14-dihydro-15-keto-PGF1alpha	LMFA03010168	Lipids and lipid-like molecules	Fatty Acyls	Eicosanoids	M+Na	C20H36O5	39.7	11.6	-1.48671	1.19335	0.0495978	0.176579	1.19224	57.7663	25.2798	49.6089	54.4874	51.992	21.1954	124.202	45.112	14.9942	32.6433	34.0016	30.5442	21.0294	18.4663
7.39_279.1960m/z	279.196	7.39493	neg	4,6,11-hexadecatrienal	LMFA06000096	Lipids and lipid-like molecules	Fatty Acyls	Fatty aldehydes	M+FA-H	C16H26O	38.1	0	-2.49851	1.19816	0.000171313	0.0226514	-2.01533	7.35962	29.7529	8.85207	7.87654	5.83481	12.0566	2.78983	6.74787	44.1361	33.1496	32.1885	25.2433	18.0297	25.77
7.42_676.3669n	694.401	7.4169	pos	Gingerglycolipid A	95526	Lipids and lipid-like molecules	Glycerolipids	Glycosylglycerols	M+H-H2O, M+H, M+NH4	C33H56O14	42.2	21.5	-0.194844	6.40355	0.0116994	0.133976	1.22425	1361.58	582.784	1534.27	814.157	1296.02	1013.4	2498.45	1013.22	495.455	683.565	739.304	512.94	513.437	552.006
7.42_699.3564m/z	699.356	7.4169	pos	(15a,20R)-Dihydroxypregn-4-en-3-one 20-[glucosyl-(1->4)-6-acetyl-glucoside]	89045	Lipids and lipid-like molecules	Steroids and steroid derivatives	Steroidal glycosides	M+H	C35H54O14	41.6	24.6	-3.22483	5.09177	0.00528261	0.103285	1.23241	817.539	347.949	845.243	520.765	831.623	651.988	1399.15	656.463	349.159	383.011	498.163	327.364	206.835	323.161
7.43_277.1797m/z	277.18	7.43065	pos	Onchidal	73485	Unclassified	Unclassified	Unclassified	M+H	C17H24O3	43	26.7	-0.360545	1.17615	0.00536797	0.103857	2.15318	31.6235	7.10949	53.6887	23.0027	28.7706	22.7346	49.8414	11.7032	7.58503	11.3206	10.561	5.32322	1.77136	6.09574
7.46_291.1954m/z	291.195	7.45678	neg	12-OPDA	63360	Unclassified	Unclassified	Unclassified	M-H	C18H28O3	40.7	18.6	-3.84477	1.05936	0.0304843	0.155728	0.608989	69.9677	45.8747	61.1927	56.9491	94.1301	57.2176	99.7399	50.577	38.1865	57.0023	36.3103	58.0925	37.8909	47.766
7.53_343.2263m/z	343.226	7.527	pos	7,9,13,17-tetramethyl-7S,14S-dihydroxy-2E,4E,8E,10E,12E,16-octadecahexaenoic acid	LMFA01020290	Lipids and lipid-like molecules	Fatty Acyls	Fatty Acids and Conjugates	M+H-H2O	C22H32O4	38.4	2.78	-1.19174	1.12855	0.0453184	0.172258	1.23454	50.5026	21.4625	80.2689	30.1273	38.5098	29.7873	91.8435	32.4787	9.38847	23.5854	46.8654	10.0984	19.313	19.5246
7.58_277.2157m/z	277.216	7.58197	pos	9,12-Octadecadiynoic Acid	35194	Lipids and lipid-like molecules	Fatty Acyls	Fatty Acids and Conjugates	M+H	C18H28O2	50.2	58.6	-1.84674	11.4477	0.0353435	0.161523	1.26855	4943.56	2051.96	7064.54	2718.23	5087.12	4064.35	9035.33	1691.76	928.555	2305.05	3652.76	1175.69	1816.42	2433.25
7.58_350.1386n	333.135	7.58197	pos	Cafenstrole	72303	Unclassified	Unclassified	Unclassified	M+H-H2O, M+H	C16H22N4O3S	37.8	7.8	-7.70056	2.51627	0.023739	0.147022	1.34158	218.95	86.3947	345.424	140.271	222.066	173.127	359.49	73.3194	39.17	108.604	156.082	50.7049	73.8258	89.9815
7.59_335.1312m/z	335.131	7.58885	pos	Estradiol-17beta 3-sulfate	LMST05020005	Lipids and lipid-like molecules	Sterol Lipids	Steroid conjugates	M+H-H2O	C18H24O5S	39.9	8.39	0.0527554	1.23039	0.0231956	0.146143	1.33252	52.5592	20.87	86.1075	35.1301	53.8928	42.1879	81.1442	16.893	8.9161	28.7099	37.523	12.224	16.6022	21.2447
7.61_342.2191n	360.253	7.60947	pos	16,17-epoxy-DHA	LMFA04000014	Lipids and lipid-like molecules	Fatty Acyls	Docosanoids	M+H, M+NH4	C22H30O3	38.7	3.61	-1.10055	1.16251	0.0281961	0.151453	1.04771	52.1327	25.2184	78.0967	31.9459	37.8366	23.6512	76.9192	64.3464	29.6631	22.6798	36.3769	15.0685	14.0718	33.4504
7.65_324.2298n	307.227	7.6507	pos	methyl 15-hydroperoxy-9Z,12Z,16E-octadecatrienoate	LMFA01040039	Lipids and lipid-like molecules	Fatty Acyls	Fatty Acids and Conjugates	M+H-H2O, M+H	C19H32O4	39.5	7.74	-0.784609	1.73346	0.0217804	0.144647	1.73502	88.6921	26.6436	180.669	33.7513	78.5213	88.07	113.89	37.2509	27.379	33.0557	48.5962	14.3526	17.6916	18.7863
7.95_294.2195n	277.216	7.95392	pos	(9R,13R)-15,16-dihydro-12-oxo-10-phytoenoic acid	LMFA02010004	Lipids and lipid-like molecules	Fatty Acyls	Octadecanoids	M+H, M+Na, M+H-H2O	C18H30O3	46.7	42.7	-0.0513475	1.27815	0.0495775	0.176579	0.767427	94.0666	55.2608	150.529	58.9839	82.1396	81.1551	131.237	60.3548	43.3754	60.3793	91.6303	41.2885	49.112	45.7792
7.97_654.3835n	672.417	7.96767	pos	all-trans-heptaprenyl diphosphate	LMPR03030006	Lipids and lipid-like molecules	Prenol Lipids	Polyprenols	M+NH4, M+Na	C35H60O7P2	36.9	0	3.14872	1.19606	0.0407985	0.168825	1.18051	57.1753	25.2255	90.3448	35.413	50.7932	38.0012	102.338	26.1619	12.4209	28.6567	43.7952	18.9958	25.8102	21.6744
8.01_383.2580m/z	383.258	8.01392	pos	(3S,5R,6R)-3,5-dihydroxy-6,7-didehydro-5,6-dihydro-12'-apo-beta-caroten-12'-al	53817	Lipids and lipid-like molecules	Prenol Lipids	Isoprenoids	M+H	C25H34O3	37.4	0.247	-0.304356	1.0194	0.0343192	0.160799	1.62395	32.9773	10.6994	57.9466	20.0343	25.7019	17.3914	61.9617	14.8277	4.92525	12.0493	23.2958	5.7225	7.9704	10.2329
8.08_149.0228m/z	149.023	8.07577	pos	Phthalic acid	HMDB02107	Unclassified	Unclassified	Unclassified	M+H-H2O	C8H6O4	49.9	58.6	-2.95477	1.47716	0.0362447	0.162861	0.800883	117.124	67.2289	159.849	71.5767	106.36	104.725	174.344	85.8893	38.5759	69.9853	120.353	40.8548	63.8032	69.8012
8.10_383.2576m/z	383.258	8.10325	pos	Ophiobolin A	LMPR0105050001	Lipids and lipid-like molecules	Prenol Lipids	Isoprenoids	M+H-H2O	C25H36O4	38	3.62	-1.23939	1.06523	0.0224502	0.145094	1.47309	36.4256	13.1208	60.6832	23.5693	30.7267	21.3018	61.8817	20.3907	5.54405	16.1333	27.5625	6.85613	11.1339	11.4951
8.17_581.3998m/z	581.4	8.16512	pos	Phoenicoxanthin/ Adonirubin/ 3-Hydroxycanthaxanthin	LMPR01070096	Lipids and lipid-like molecules	Prenol Lipids	Isoprenoids	M+H	C40H52O3	38.2	0.341	1.5195	1.86223	0.0228268	0.145585	1.75743	101.48	30.0154	192.195	56.3852	75.995	86.6083	162.213	35.4864	12.8434	46.4764	61.3971	19.2994	10.4517	29.6243
8.20_365.2687m/z	365.269	8.19795	neg	21:3(5Z,14Z,17Z)	LMFA01030864	Lipids and lipid-like molecules	Fatty Acyls	Fatty Acids and Conjugates	M+FA-H	C21H36O2	44.9	38.8	-3.21435	1.25415	0.00338497	0.0880462	-0.236057	148.763	175.208	149.334	146.236	160.109	156.615	130.015	150.267	177.955	151.466	187.186	174.138	188.056	172.449
8.28_489.3572m/z	489.357	8.27508	pos	6alpha-Hydroxycastasterone	LMST01030128	Lipids and lipid-like molecules	Sterol Lipids	Sterols	M+Na	C28H50O5	43.4	31.1	4.61031	1.13566	0.0159354	0.140468	0.996233	51.4636	25.7991	63.3521	35.9255	49.3019	34.3742	82.2368	43.5912	10.3443	30.9728	40.3319	14.0764	33.0749	25.9942
8.29_529.3885m/z	529.388	8.28882	pos	(20R)-24-Hydroxy-19-norgeminivitamin D3	LMST03020630	Lipids and lipid-like molecules	Sterol Lipids	Secosteroids	M+Na	C31H54O5	41.2	14.6	4.19156	1.8222	0.0124457	0.135308	0.922565	136.689	72.1129	156.712	93.7264	128.674	96.0255	209.066	135.929	33.5222	78.3212	109.925	41.6726	92.6604	76.5759
8.30_353.2681m/z	353.268	8.30257	pos	MG(18:3(6Z,9Z,12Z)/0:0/0:0)	62351	Lipids and lipid-like molecules	Fatty Acyls	Lineolic acids and derivatives	M+H	C21H36O4	52.5	73.4	-1.62593	3.49311	0.0195768	0.142803	1.2897	445.987	182.425	326.664	238.378	425.635	635.833	772.263	277.146	122.015	344.711	236.955	111.906	139.9	139.062
8.37_257.2114m/z	257.211	8.37042	neg	2-hydroxy-pentadecanoic acid	LMFA01050045	Lipids and lipid-like molecules	Fatty Acyls	Fatty Acids and Conjugates	M-H	C15H30O3	43.6	30	-3.3197	1.02719	0.00100162	0.0468748	-2.16335	4.80155	21.5088	5.28777	5.29021	3.79463	4.48953	2.08849	7.85869	30.0282	15.3536	34.6721	18.6442	17.1495	13.2052
8.41_435.2886m/z	435.289	8.41263	pos	(22E)-25-hydroxy-24-oxo-22,23-didehydrovitamin D3 / (22E)-25-hydroxy-24-oxo-22,23-didehydrocholecalciferol	LMST03020104	Lipids and lipid-like molecules	Sterol Lipids	Secosteroids	M+Na	C27H40O3	47.4	53	3.99918	1.13183	0.0269933	0.150818	1.51149	41.3523	14.5043	76.3718	27.0656	32.4677	34.8418	63.5875	13.7796	9.05272	22.8126	25.6491	12.298	0.791992	16.4213
8.41_602.4273m/z	602.427	8.41263	pos	GalNAcbeta1-4Galbeta1-4Glcbeta-Cer(d18:1/26:1(17Z))	LMSP0503AA08	Lipids and lipid-like molecules	Sphingolipids	Neutral glycosphingolipids	M+2H	C64H118N2O18	31.9	2.5	1.71458	2.88239	0.0275776	0.151093	1.60045	260.646	85.9542	533.225	97.1146	206.982	292.67	331.784	102.101	62.6907	106.539	113.939	74.2007	59.3992	98.9565
8.45_615.4160m/z	615.416	8.45387	pos	Arg Arg Arg Lys	221367	Unclassified	Unclassified	Unclassified	M+H	C24H50N14O5	35.8	0.0218	-0.239642	2.98651	0.0437328	0.171897	1.27635	342.375	141.346	621.239	191.949	273.895	265.675	560.852	140.637	79.0224	175.544	270.839	93.195	76.9908	152.483
8.47_448.3375m/z	448.338	8.46762	pos	PI(O-18:0/21:0)	LMGP06020038	Lipids and lipid-like molecules	Glycerophospholipids	Glycerophosphoinositols	M+2H	C48H95O12P	34.1	0	4.88295	1.70515	0.0136673	0.137414	2.03238	75.2053	18.384	160.735	32.3186	77.5607	70.9291	71.0704	38.6176	13.8433	21.446	19.5953	17.0818	31.3117	7.02615
8.54_489.3574m/z	489.357	8.54322	pos	11-acetoxy-3beta,6alpha-dihydroxy-24-methylene-9,11-seco-5alpha-cholesta-7,22E-dien-9-one.	LMST01031103	Lipids and lipid-like molecules	Sterol Lipids	Sterols	M+H	C30H48O5	44.6	34.4	-0.117929	1.1299	0.00432194	0.0978287	1.11453	42.5081	19.632	49.6711	33.434	47.2911	25.6457	62.0834	36.9236	7.88735	22.7388	28.689	14.3254	26.6075	17.5442
8.58_226.2290n	271.227	8.5767	neg	9-pentadecen-1-ol	LMFA05000050	Lipids and lipid-like molecules	Fatty Acyls	Fatty alcohols	M-H, M+FA-H	C15H30O	38.3	2.37	-3.13648	7.16755	7.73464e-06	0.00696752	-1.66242	340.932	1079.21	301.072	424.841	275.299	386.578	116.026	541.775	1273.26	1011.74	1248.44	1112.34	903.501	925.963
8.69_608.2633n	609.271	8.69453	pos	Harderoporphyrin	5652	Organoheterocyclic compounds	Tetrapyrroles and derivatives	Porphyrins	M+H, M+Na	C35H36N4O6	46.6	42.8	-0.234535	8.04558	0.0390078	0.166411	1.40383	2246.81	849.125	2168.45	2000.03	1248.21	1846.58	4930.85	1286.72	463.764	1205.78	922.428	1073.14	131.414	1298.22
8.70_610.4598n	611.467	8.7014	pos	DG(18:3(9Z,12Z,15Z)/18:4(6Z,9Z,12Z,15Z)/0:0)	58860	Lipids and lipid-like molecules	Fatty Acyls	Lineolic acids and derivatives	M+H-H2O, M+H	C39H62O5	40	11.5	0.0447918	6.64903	0.0353038	0.161523	1.45819	1510.61	549.786	2024.31	617.83	1484.13	925.983	3075.49	935.956	187.711	582.146	1084.61	316.309	451.307	676.636
8.70_773.5050m/z	773.505	8.7014	pos	PS(17:2(9Z,12Z)/17:2(9Z,12Z))	LMGP03010890	Lipids and lipid-like molecules	Glycerophospholipids	Glycerophosphoserines	M+NH4	C40H70NO10P	39.7	14.3	-3.40201	2.27249	0.0207067	0.143381	1.07928	201.706	95.4604	260.353	128.54	192.247	131.231	337.741	160.123	53.6	116.398	174.874	68.8838	55.0666	103.94
8.72_489.3574m/z	489.357	8.71515	pos	bayogenin	LMPR0106150007	Lipids and lipid-like molecules	Prenol Lipids	Isoprenoids	M+H	C30H48O5	47.1	41.6	-0.162501	1.32977	0.0223637	0.145055	0.884837	81.0409	43.8876	110.405	54.3065	69.8843	61.7746	115.396	74.4788	20.3209	45.5434	78.5836	20.1704	51.0649	47.6426
8.73_852.5835m/z	852.583	8.7289	pos	(3'-sulfo)Galbeta-Cer(d18:0/20:0(2OH))	LMSP06020005	Lipids and lipid-like molecules	Sphingolipids	Acidic glycosphingolipids	M+H	C44H85NO12S	35.8	0	-3.56981	2.09057	0.0128644	0.136447	1.2487	145.657	61.2964	209.058	79.1365	117.595	138.402	204.948	124.802	35.7058	60.5418	114.21	32.0393	8.61667	116.665
8.75_609.4514m/z	609.451	8.74952	pos	DG(18:4(6Z,9Z,12Z,15Z)/18:4(6Z,9Z,12Z,15Z)/0:0)	LMGL02010329	Lipids and lipid-like molecules	Glycerolipids	Diradylglycerols	M+H	C39H60O5	37.7	1.63	0.0100478	3.57996	0.0443161	0.171897	0.906291	636.547	339.633	777.955	344.942	584.86	477.813	1080.93	552.777	143.753	338.373	636.829	159.08	366.15	393.611
8.87_548.4065n	571.4	8.86635	pos	cholesteryl beta-D-glucoside	LMST01010173	Lipids and lipid-like molecules	Sterol Lipids	Sterols	M+H-H2O, M+Na	C33H56O6	41	16.9	-2.15395	1.04562	0.0235073	0.146364	1.99653	30.7019	7.69394	20.8998	58.48	38.0529	3.20853	44.4066	19.1636	2.04957	3.54407	17.6722	0.545279	9.48449	12.8681
8.91_610.4597n	611.467	8.91447	pos	DG(18:3(6Z,9Z,12Z)/18:4(6Z,9Z,12Z,15Z)/0:0)	58832	Lipids and lipid-like molecules	Fatty Acyls	Lineolic acids and derivatives	M+H-H2O, M+H	C39H62O5	41.9	18	-0.0185566	6.85286	0.039354	0.166931	0.735724	2643.52	1587.48	2802.8	1744.54	2132.12	2218.29	4299.58	2663.78	846.129	1494.7	2483.39	954.403	1776.87	1969.37
8.91_754.5022n	755.51	8.91447	pos	PI(O-16:0/13:0)	LMGP06020003	Lipids and lipid-like molecules	Glycerophospholipids	Glycerophosphoinositols	M+H-H2O, M+H	C38H75O12P	39.4	7.8	3.40948	1.36998	0.0180356	0.142064	0.699248	99.9467	61.5565	106.982	80.87	77.5368	79.342	141.081	113.869	34.2082	65.6537	91.6454	39.4118	73.7045	64.7154
8.92_639.2813m/z	639.281	8.92133	pos	Tyr Phe Tyr Phe	257463	Unclassified	Unclassified	Unclassified	M+H	C36H38N4O7	38.6	7.34	0.0293349	2.90212	0.000380595	0.0299443	2.31861	168.93	33.8639	170.969	190.261	135.567	192.65	251.317	72.8169	26.102	54.6569	37.9561	41.6414	1.055e-07	42.8267
8.93_327.2895m/z	327.289	8.93432	neg	Nonadecanal	LMFA06000247	Lipids and lipid-like molecules	Fatty Acyls	Fatty aldehydes	M+FA-H	C19H38O	40	13.7	-3.48679	1.11086	0.0378446	0.163854	-1.60359	14.055	42.713	25.0078	23.9666	29.1092	1.98359	3.05484	1.20819	43.1897	79.4185	21.0558	33.0232	67.2083	12.3823
8.94_293.2470m/z	293.247	8.93508	pos	8-hydroxy-11E-octadecen-9-ynoic acid	LMFA01050307	Lipids and lipid-like molecules	Fatty Acyls	Fatty Acids and Conjugates	M+H	C19H32O2	41.9	20.1	-1.87928	2.46026	0.0448173	0.172218	0.563933	426.652	288.611	524.794	329.288	306.27	430.214	640.397	328.95	230.628	371.755	359.828	227.08	261.775	280.601
9.32_612.4757n	613.482	9.31892	pos	DG(18:4(6Z,9Z,12Z,15Z)/18:2(9Z,12Z)/0:0)[iso2]	LMGL02010505	Lipids and lipid-like molecules	Glycerolipids	Diradylglycerols	M+H-H2O, M+H	C39H64O5	51.8	71.7	0.50422	5.6765	0.0331942	0.160004	1.12221	1297.82	596.206	2003.25	719.607	948.641	1138.41	2183.65	793.361	210.654	582.888	1050.66	400.532	636.531	695.968
9.50_335.2576m/z	335.258	9.50457	pos	Tetrahydrodeoxycorticosterone	HMDB00879	Unclassified	Unclassified	Unclassified	M+H	C21H34O3	52.3	72.7	-1.548	1.63685	0.00864811	0.124053	0.836235	116.197	65.0825	148.716	83.9649	89.575	115.899	162.829	96.1993	36.2619	72.3147	95.329	53.4956	60.1321	72.9614
9.51_612.4756n	613.483	9.51143	pos	DG(18:3(6Z,9Z,12Z)/18:3(9Z,12Z,15Z)/0:0)	58831	Lipids and lipid-like molecules	Fatty Acyls	Lineolic acids and derivatives	M+H-H2O, M+H	C39H64O5	42	19.1	0.304141	7.2926	0.0178732	0.142064	0.850896	2421.58	1342.62	3096.81	1565.24	1805.17	2403.26	3694.64	1964.34	760.385	1375.57	2008.66	1058.21	1220.38	1632.51
9.51_774.5285n	797.518	9.51143	pos	MGDG(18:3(9Z,12Z,15Z)/18:3(9Z,12Z,15Z))	LMGL05010001	Lipids and lipid-like molecules	Glycerolipids	Glycosyldiradylglycerols	M+NH4, M+Na, M+H	C45H74O10	53.9	78.2	0.367795	12.7722	0.0323837	0.159242	0.782767	8590.11	4993.01	11354.4	5354.44	6783.88	8327.52	13262.1	6458.35	2974.25	5074.21	7924.29	3765.53	4422.3	5797.49
9.51_813.4918m/z	813.492	9.51143	pos	PI(12:0/22:4(7Z,10Z,13Z,16Z))	LMGP06010035	Lipids and lipid-like molecules	Glycerophospholipids	Glycerophosphoinositols	M+H-H2O	C43H75O13P	38	0	0.659518	3.44294	0.0386402	0.165626	0.661167	744.601	470.861	992.995	508.088	601.263	680.92	1063.4	620.941	289.485	497.994	772.488	371.368	413.848	479.981
9.60_961.5804m/z	961.58	9.6008	pos	Megalomicin C1	LMPK04000028	Lipids and lipid-like molecules	Polyketides	Macrolides and lactone polyketides	M+H	C48H84N2O17	47.4	77.9	-3.98803	1.82432	0.0185556	0.142064	1.0822	128.595	60.7366	220.042	87.498	100.416	106.774	169.738	87.104	24.9785	73.0205	92.8348	56.7529	70.7548	46.0783
9.79_615.4976m/z	615.498	9.79323	pos	DG(18:3(9Z,12Z,15Z)/18:2(9Z,12Z)/0:0)	58858	Lipids and lipid-like molecules	Fatty Acyls	Lineolic acids and derivatives	M+H	C39H66O5	46.5	37.2	-1.21842	1.08418	0.0169475	0.141368	0.696419	63.7521	39.3416	90.9838	47.4833	43.8799	61.3622	63.7009	75.1025	26.0683	39.7108	60.3612	34.5318	36.562	38.8153
9.79_776.5439n	799.533	9.79323	pos	MGDG(18:2(9Z,12Z)/18:3(9Z,12Z,15Z))	LMGL05010024	Lipids and lipid-like molecules	Glycerolipids	Glycosyldiradylglycerols	M+NH4, M+Na	C45H76O10	47.8	52.2	0.0251802	2.86913	0.0036531	0.0910406	0.670737	405.543	254.756	504.991	313.434	314.341	438.451	387.02	475.023	195.496	258.892	348.214	240.493	209.148	276.296
9.97_612.4753n	630.509	9.97207	pos	DG(18:3(6Z,9Z,12Z)/18:3(6Z,9Z,12Z)/0:0)	HMDB07278	Unclassified	Unclassified	Unclassified	M+NH4, M+Na	C39H64O5	47.2	48.3	-0.135309	2.69015	0.0300622	0.154532	1.53456	244.686	84.4621	431.792	173.096	206.316	172.484	329.034	155.395	20.8827	18.8088	282.995	0.183292	48.4465	135.456
9.98_651.4390m/z	651.439	9.97893	pos	PA(16:1(9Z)/18:3(6Z,9Z,12Z))	LMGP10010210	Lipids and lipid-like molecules	Glycerophospholipids	Glycerophosphates	M+H-H2O	C37H65O8P	38.6	1.23	0.917513	1.41108	0.0113247	0.133926	1.68904	57.7153	17.8995	97.1969	41.1499	57.1796	45.3737	65.9743	39.4173	5.66907	3.39705	59.8806	1.055e-07	11.2831	27.1671

## Sheet: Table S5
Table S5 List of metabolites differentially expressed in the CRISPR/Cas9 kockout line compared with WT under drought stress
ID	m/z	Retention time (min)	Ion mode	Metabolites	Compound ID	Super Class	Class	Sub Class	Adducts	Formula	Score	Fragmentation Score	Mass Error (ppm)	VIP	P-value	adj.P-value	log2(FC)	average(T-M)	average(T-WT)	T-M-4	T-M-5	T-M-6	T-M-7	T-M-8	T-M-9	T-WT-4	T-WT-5	T-WT-6	T-WT-7	T-WT-8	T-WT-9
0.57_175.1186m/z	175.119	0.568783	pos	L-Arginine	13	Organic acids and derivatives	Carboxylic acids and derivatives	Amino acids, peptides, and analogues	M+H	C6H14N4O2	52.7	71.8	-1.98464	1.47676	0.042741	0.300616	-0.962127	16.7522	32.6363	19.8857	21.6172	14.5979	9.55645	13.6752	21.1808	64.1475	27.6056	34.3548	23.7277	22.7473	23.235
0.62_304.1267n	305.134	0.6169	pos	2'-Deoxymugineic acid	70941	Organic acids and derivatives	Carboxylic acids and derivatives	Amino acids, peptides, and analogues	M+H-H2O, M+H	C12H20N2O7	40.9	12.7	-1.19719	6.77256	0.0158824	0.17322	-1.23064	237.64	557.671	293.368	303.795	191.716	181.241	164.546	291.176	350.99	457.086	1041.36	321.205	575.131	600.259
2.91_167.0338m/z	167.034	2.90845	neg	5-Methoxysalicylic acid	4164	Benzenoids	Benzene and substituted derivatives	Benzoic acids and derivatives	M-H	C8H8O4	44.8	37.7	-6.95264	2.53831	0.0028207	0.0692679	-0.918065	41.4035	78.2352	48.0968	50.7454	59.841	26.5867	32.9658	30.1853	102.256	57.5437	86.4099	94.5498	61.0516	67.5997
0.65_133.0133m/z	133.013	0.65105	neg	Malic acid	118	Organic acids and derivatives	Hydroxy acids and derivatives	Beta hydroxy acids and derivatives	M-H	C4H6O5	39.8	10.1	-7.34012	1.74398	1.90407e-05	0.00763906	-1.00862	16.7882	33.7777	16.8043	18.594	17.5621	15.2529	12.4947	20.021	25.9574	31.4612	37.9704	32.4037	36.1637	38.7098
0.62_365.1048m/z	365.105	0.6169	pos	Sucrose	137	Organic oxygen compounds	Organooxygen compounds	Carbohydrates and carbohydrate conjugates	M+Na	C12H22O11	41	15.4	-1.89174	2.05726	0.0238457	0.214843	1.19698	59.2874	25.8605	34.3338	63.1173	42.9789	47.236	56.267	111.792	7.20566	18.3592	24.421	23.3917	46.0945	35.691
2.15_320.1480n	303.145	2.15322	pos	Valproic acid glucuronide	2991	Organic oxygen compounds	Organooxygen compounds	Carbohydrates and carbohydrate conjugates	M+H-H2O, M+H	C14H24O8	45.3	36.7	2.88551	4.91249	0.000343375	0.0281805	-2.09821	45.675	195.57	18.5149	40.9587	88.1294	83.5013	13.5801	29.3658	191.012	266.506	254.64	109.516	144.988	206.76
5.97_227.1276m/z	227.128	5.96862	neg	Traumatic Acid	5882	Lipids and lipid-like molecules	Fatty Acyls	Fatty acids and conjugates	M-H	C12H20O4	44.6	37.2	-5.44325	3.47115	0.00231549	0.0631617	2.1281	96.7008	22.1212	106.567	62.9514	95.2179	34.1058	154.795	126.567	6.36586	19.6725	20.2454	39.409	14.0834	32.951
0.64_203.0185m/z	203.018	0.644183	neg	fumarylacetic acid	LMFA01170067	Lipids and lipid-like molecules	Fatty Acyls	Fatty Acids and Conjugates	M+FA-H	C6H6O5	40.3	15.2	-7.90082	4.01815	0.000662605	0.0361158	1.68509	126.257	39.2636	152.247	78.8849	76.0969	181.561	148.652	120.097	29.5367	34.7462	36.0995	33.4323	42.1064	59.6604
0.78_185.0077m/z	185.008	0.781933	pos	4-carboxy-2-hydroxy-cis,cis-muconic acid	LMFA01170072	Lipids and lipid-like molecules	Fatty Acyls	Fatty Acids and Conjugates	M+H-H2O	C7H6O7	38.1	0	-1.93985	1.51962	0.00658007	0.105874	1.00399	34.9288	17.4162	35.6451	38.326	23.1492	29.4179	32.1744	50.8602	7.12573	21.4337	30.6985	11.4829	19.2426	14.5137
3.04_433.2080m/z	433.208	3.03705	neg	methyl 9-hydroperoxy-10,12,13,15-bisepidioxy-16E-octadecenoate	LMFA01040051	Lipids and lipid-like molecules	Fatty Acyls	Fatty Acids and Conjugates	M+FA-H	C19H32O8	38.5	0.0451	0.1506	1.0214	0.0120913	0.146515	0.780108	15.2099	8.85707	13.3246	11.177	10.4652	15.5071	18.6706	22.1148	4.95433	10.3953	7.46177	10.3423	8.7522	11.2364
5.97_183.1379m/z	183.138	5.96862	neg	2,7-dimethyl-6-nonenoic acid	LMFA01020130	Lipids and lipid-like molecules	Fatty Acyls	Fatty Acids and Conjugates	M-H	C11H20O2	37.2	0	-6.24324	2.21361	0.00239398	0.0641871	2.13314	39.2328	8.94355	41.4833	25.6449	38.5169	14.1545	63.6921	51.9053	2.66185	8.05976	7.99282	16.1303	6.07096	12.7456
6.94_343.2480m/z	343.248	6.94318	neg	12,13-dihydroxy-11-methoxy-9-octadecenoic acid	LMFA01080006	Lipids and lipid-like molecules	Fatty Acyls	Fatty Acids and Conjugates	M-H	C19H36O5	47.3	50.8	-2.83723	3.03867	0.049446	0.326343	2.6259	106.986	17.332	47.1118	181.596	35.0916	272.87	54.8635	50.3812	17.5234	12.2605	10.9411	37.7559	13.46	12.0515
8.20_365.2687m/z	365.269	8.19795	neg	21:3(5Z,14Z,17Z)	LMFA01030864	Lipids and lipid-like molecules	Fatty Acyls	Fatty Acids and Conjugates	M+FA-H	C21H36O2	44.9	38.8	-3.21435	2.00142	0.0340335	0.263628	-0.242483	148.102	175.208	170.307	172.754	121.943	135.051	164.124	124.432	177.955	151.466	187.186	174.138	188.056	172.449
8.37_257.2114m/z	257.211	8.37042	neg	2-hydroxy-pentadecanoic acid	LMFA01050045	Lipids and lipid-like molecules	Fatty Acyls	Fatty Acids and Conjugates	M-H	C15H30O3	43.6	30	-3.3197	1.67099	0.00106141	0.0431822	-2.13847	4.88508	21.5088	5.20319	3.77866	7.70924	6.78201	3.27949	2.55787	30.0282	15.3536	34.6721	18.6442	17.1495	13.2052
3.32_321.1544m/z	321.154	3.31887	neg	Butyl 3-O-beta-D-glucopyranosyl-butanoate	LMFA13010043	Lipids and lipid-like molecules	Fatty Acyls	Fatty acyl glycosides	M-H	C14H26O8	40.1	14.2	-3.41346	1.4386	0.0151525	0.168913	0.420333	61.3874	45.8719	70.9709	58.9642	55.9655	58.5117	61.2656	62.6465	30.443	36.1501	52.0115	40.6459	60.7701	55.2107
7.65_281.2117m/z	281.212	7.64935	neg	4E,6E,10Z-Hexadecatrien-1-ol	LMFA05000198	Lipids and lipid-like molecules	Fatty Acyls	Fatty alcohols	M+FA-H	C16H28O	39.6	5.02	-2.13911	1.05005	0.0028231	0.0692679	-2.53277	1.4724	8.52048	1.47915	1.60616	2.96488	1.04958	1.01164	0.722979	16.5208	8.90086	6.19296	8.80618	4.01255	6.68956
8.58_226.2290n	271.227	8.5767	neg	9-pentadecen-1-ol	LMFA05000050	Lipids and lipid-like molecules	Fatty Acyls	Fatty alcohols	M-H, M+FA-H	C15H30O	38.3	2.37	-3.13648	9.82517	0.000813612	0.0393373	-1.21023	466.432	1079.21	452.74	422.477	495.932	976.2	222.957	228.287	1273.26	1011.74	1248.44	1112.34	903.501	925.963
7.39_279.1960m/z	279.196	7.39493	neg	4,6,11-hexadecatrienal	LMFA06000096	Lipids and lipid-like molecules	Fatty Acyls	Fatty aldehydes	M+FA-H	C16H26O	38.1	0	-2.49851	2.09897	7.6333e-05	0.0165157	-2.56595	5.02458	29.7529	5.89332	4.82198	10.6443	1.94087	3.61284	3.23416	44.1361	33.1496	32.1885	25.2433	18.0297	25.77
8.93_327.2895m/z	327.289	8.93432	neg	Nonadecanal	LMFA06000247	Lipids and lipid-like molecules	Fatty Acyls	Fatty aldehydes	M+FA-H	C19H38O	40	13.7	-3.48679	2.07728	0.0105506	0.136284	-2.36736	8.27777	42.713	10.509	11.0266	0.903381	15.6649	0.840194	10.7226	43.1897	79.4185	21.0558	33.0232	67.2083	12.3823
0.60_451.1222m/z	451.122	0.60285	neg	Anadanthoside	LMPK12020009	Lipids and lipid-like molecules	Polyketides	Flavonoids	M+FA-H	C20H22O9	35.8	1.16	-5.93448	1.52036	0.00132792	0.0487348	0.726462	35.0689	21.1951	40.2273	30.1025	31.4085	26.2144	43.4715	38.989	15.4298	22.2371	22.1373	18.0799	24.4675	24.8189
0.63_321.0627m/z	321.063	0.630433	neg	Elephantorrhizol	LMPK12020151	Lipids and lipid-like molecules	Polyketides	Flavonoids	M-H	C15H14O8	38.6	5.86	3.45803	1.89759	0.0210386	0.20068	-1.37239	15.4025	39.8768	19.3675	26.4105	15.1364	4.50117	12.2832	14.716	30.926	56.265	64.5691	49.6945	8.8288	28.9771
2.83_563.1402m/z	563.14	2.83285	neg	Genistein 7-O-glucoside-4'-O-apioside	LMPK12050177	Lipids and lipid-like molecules	Polyketides	Flavonoids	M-H	C26H28O14	52.1	71	-0.817375	10.0891	0.0186589	0.186002	0.470363	2846.78	2054.76	3624.15	2785.57	1889.47	2730.07	2742.25	3309.16	1427.08	2122.53	2317.73	1894.7	2410.82	2155.67
2.85_319.0450m/z	319.045	2.85347	neg	Amaronol A	LMPK12130074	Lipids and lipid-like molecules	Polyketides	Flavonoids	M-H	C15H12O8	43.7	31.6	-2.887	1.74711	0.00501607	0.0916564	0.614254	54.0013	35.2773	55.2773	42.8123	46.3968	50.5167	59.3722	69.6328	23.4988	36.879	45.5608	27.3597	36.8748	41.4908
2.85_675.1201m/z	675.12	2.85347	neg	2'-C-Methylmyricetin 3-rhamnoside-5'-gallate	LMPK12112430	Lipids and lipid-like molecules	Polyketides	Flavonoids	M+FA-H	C29H26O16	49.7	62	-0.286962	7.08118	0.00670152	0.106684	1.0031	641.265	319.945	661.057	489.376	435.059	581.634	714.567	965.895	139.88	355.782	482.955	188.009	340.539	412.504
3.02_725.1946m/z	725.195	3.0233	neg	Kaempferol 3-xylosyl-(1->3)-rhamnosyl-(1->6)-galactoside	LMPK12111912	Lipids and lipid-like molecules	Polyketides	Flavonoids	M-H	C32H38O19	41.4	19.8	1.59854	1.08737	0.00129326	0.0479061	0.59131	19.9192	13.2211	17.5514	18.4913	17.3137	23.9074	21.618	20.633	8.34973	12.6429	13.7675	13.5881	15.9112	15.0674
3.09_563.1401m/z	563.14	3.09202	neg	8-C-Glucopyranosylgenistein 6''-O-apioside	LMPK12050164	Lipids and lipid-like molecules	Polyketides	Flavonoids	M-H	C26H28O14	52.4	72.7	-0.874535	18.4271	0.0255877	0.222753	0.468331	10004.8	7231.46	10340.4	10529.7	6295.19	9783.46	9642.49	13437.5	5230.56	8026.34	8091.78	6604.9	8509.55	6925.65
3.09_564.1477n	565.155	3.09353	pos	Vitexin 2''-O-alpha-D-arabinofuranoside	LMPK12110210	Lipids and lipid-like molecules	Polyketides	Flavonoids	M+H, M+Na, M+H-H2O	C26H28O14	52.5	71.6	-0.296671	11.3812	0.0319794	0.255148	0.790814	2704.75	1563.4	2434.68	2946.72	1711.72	2633.25	2385.63	4116.51	596.607	1723.97	2809.33	838.582	1651.94	1759.94
3.15_549.1621m/z	549.162	3.15388	neg	Licuroside	LMPK12120023	Lipids and lipid-like molecules	Polyketides	Flavonoids	M-H	C26H30O13	38.2	3.11	1.37746	1.09382	0.0218034	0.204406	1.62301	11.471	3.72414	3.30109	6.15284	8.055	13.2201	16.6261	21.4707	2.74511	1.94342	3.15062	4.76822	4.75375	4.98369
3.56_311.1273m/z	311.127	3.56107	pos	5-O-Methylleridol	LMPK12140200	Lipids and lipid-like molecules	Polyketides	Flavonoids	M+H-H2O	C19H20O5	43.8	30.9	-1.49041	2.36745	1.59776e-05	0.00760232	1.67757	51.5083	16.102	63.3583	60.352	58.1425	46.3492	37.4449	43.4032	14.7224	17.4931	18.7694	21.5267	13.5136	10.5866
3.56_340.1306n	323.127	3.56107	pos	Brosimacutin D	LMPK12140055	Lipids and lipid-like molecules	Polyketides	Flavonoids	M+H-H2O, M+H	C20H20O5	51.6	70.1	-1.53677	2.22683	2.72188e-05	0.00893528	1.66455	46.5518	14.6844	58.5986	55.2152	52.0972	39.8626	34.0728	39.4643	13.1897	16.1254	16.4477	20.0545	13.869	8.41992
3.63_533.1664m/z	533.166	3.6281	neg	3,4-Dihydroxychalcone 4-beta-L-arabinopyranosyl-(1->4)-galactoside	LMPK12120196	Lipids and lipid-like molecules	Polyketides	Flavonoids	M-H	C26H30O12	45.1	38.3	-0.0613077	1.11711	0.00137333	0.0487348	1.06411	17.2457	8.24807	24.2312	17.8177	21.1855	11.28	16.4936	12.4661	7.91051	7.40067	8.483	9.58547	8.26834	7.84044
3.73_741.2026m/z	741.203	3.73292	pos	Kaempferol 3-(4''-(Z)-p-coumarylrobinobioside)	LMPK12111695	Lipids and lipid-like molecules	Polyketides	Flavonoids	M+H	C36H36O17	45.5	40.8	0.103866	5.74924	0.0343828	0.26547	1.21659	484.742	208.584	391.288	467.569	234.146	437.841	417.262	960.346	56.9672	263.654	402.254	93.0831	216.404	219.139
3.92_637.1771m/z	637.177	3.9168	neg	Rhamnazin 3-rutinoside	LMPK12112634	Lipids and lipid-like molecules	Polyketides	Flavonoids	M-H	C29H34O16	50.4	68.2	-0.561137	3.95486	0.0200194	0.195272	0.834682	267.934	150.233	296.03	231.237	185.233	155.219	321.539	418.347	85.7636	150.759	170.271	137.931	200.313	156.358
3.94_575.1408m/z	575.141	3.9443	neg	Luteolin 3'-methyl ether 7-(6''-crotonylglucoside)	LMPK12110784	Lipids and lipid-like molecules	Polyketides	Flavonoids	M+FA-H	C26H26O12	52	71.9	0.247475	4.14965	0.00127107	0.0476402	0.941146	200.833	104.598	207.967	157.099	130.413	222.169	233.592	253.757	64.4951	118.616	117.02	85.2385	118.227	123.989
3.94_639.1918m/z	639.192	3.93915	pos	Dillenetin 3-neohesperidoside	LMPK12110608	Lipids and lipid-like molecules	Polyketides	Flavonoids	M+H	C29H34O16	48.3	54.6	-0.28472	2.58646	0.045096	0.311097	1.04995	116.398	56.2183	124.431	107.199	70.5995	54.6009	122.466	219.09	16.9675	59.6997	97.5408	33.6649	74.0966	55.3401
3.96_577.1552m/z	577.155	3.95977	pos	Okanin 4'-(3'',4'',6''-triacetylglucoside)	LMPK12120161	Lipids and lipid-like molecules	Polyketides	Flavonoids	M+H	C27H28O14	51.8	74	0.0105322	1.61811	0.00547406	0.0959724	1.19498	31.6729	13.8345	36.0665	28.5899	18.7269	26.5514	31.1203	48.9823	3.61217	18.038	22.6976	7.80662	16.5916	14.2608
4.33_771.1919m/z	771.192	4.32712	neg	Prunin 3'',6''-di-p-coumarate	LMPK12140247	Lipids and lipid-like molecules	Polyketides	Flavonoids	M+FA-H	C39H34O14	35.9	7.32	-1.62028	1.60968	0.0208219	0.20016	1.55413	26.8748	9.15175	16.7988	17.0945	14.8571	31.9984	24.7198	55.7802	5.87565	9.64567	11.3554	7.87142	6.36274	13.7997
4.34_515.1545m/z	515.154	4.34287	pos	4,2'-Dihydroxy-3,4',6'-trimethoxychalcone 4-glucoside	LMPK12120326	Lipids and lipid-like molecules	Polyketides	Flavonoids	M+Na	C24H28O11	42.9	29.2	4.26708	2.35466	0.029691	0.244982	2.20711	52.0996	11.2831	30.9315	30.2353	26.04	41.7275	54.9382	128.725	2.5605	13.6341	20.2907	6.32309	11.0071	13.8827
4.51_533.1301m/z	533.13	4.51298	neg	Echioidinin 2'-(6''-acetylglucoside)	LMPK12110121	Lipids and lipid-like molecules	Polyketides	Flavonoids	M+FA-H	C24H24O11	43.9	30.2	0.163215	1.36193	0.00308838	0.0724174	-0.614772	22.9566	35.1538	24.5164	24.3555	22.1453	16.0342	20.5203	30.1679	29.0126	43.4973	40.7312	28.5597	33.1749	35.947
4.60_781.2198m/z	781.22	4.59543	neg	Kaempferol 3-rhamnosyl-(1->3)(4'''-acetylrhamnosyl)(1->6)-galactoside	LMPK12111701	Lipids and lipid-like molecules	Polyketides	Flavonoids	M-H	C35H42O20	47.9	56.5	0.178943	3.45462	0.00892224	0.124911	1.54074	109.216	37.5384	77.4421	60.565	57.8432	115.074	170.273	174.097	17.797	37.1171	46.3092	36.9329	33.8552	53.2193
4.68_373.1286m/z	373.129	4.68477	neg	2-Hydroxy-7,8-dehydrograndiflorone	LMPK12120415	Lipids and lipid-like molecules	Polyketides	Flavonoids	M+FA-H	C19H20O5	42.4	24	-1.93074	1.28213	0.00295156	0.0709584	-0.466752	29.4478	40.6968	24.9607	28.3812	34.7843	34.0053	30.3478	24.2076	43.2197	30.3316	42.9338	40.2981	46.3017	41.0958
4.73_469.1127m/z	469.113	4.72797	pos	Apocynin A	LMPK12020119	Lipids and lipid-like molecules	Polyketides	Flavonoids	M+H	C24H20O10	52.4	76.8	-0.500143	1.01431	0.0120967	0.146515	1.62323	10.8761	3.53047	11.9531	8.28615	5.40851	7.74306	10.7467	21.1191	0.981541	4.32719	6.70415	1.73883	4.00502	3.42608
5.10_403.1030m/z	403.103	5.09578	neg	Chalconaringenin 2'-xyloside	LMPK12120249	Lipids and lipid-like molecules	Polyketides	Flavonoids	M-H	C20H20O9	43.9	30.8	-1.07405	1.33345	0.000438625	0.0307038	1.28945	17.8457	7.30078	20.1613	16.0494	10.7631	19.8178	16.5406	23.7419	4.98844	6.69461	10.3396	4.85031	7.13301	9.79873
5.14_557.1650m/z	557.165	5.13833	pos	Epicatechin 5-O-beta-D-glucopyranoside-3-benzoate	LMPK12020069	Lipids and lipid-like molecules	Polyketides	Flavonoids	M+H	C28H28O12	42.5	26.3	-0.598324	4.95946	0.00642561	0.1044	2.03045	199.632	48.8655	126.322	121.805	103.098	240.972	232.587	373.006	8.29328	40.8954	88.7805	29.3079	52.122	73.7941
5.66_526.1468n	525.139	5.65932	neg	Viscutin 1	LMPK12020265	Lipids and lipid-like molecules	Polyketides	Flavonoids	M-H, M+FA-H	C27H26O11	46.1	44.6	-1.41018	9.24064	0.00156035	0.0523046	1.2908	860.591	351.745	831.703	767.844	421.476	1111.33	881.608	1149.58	204.517	317.861	411.721	290.552	333.037	552.78
5.71_495.1295m/z	495.13	5.71435	neg	Tephrodin	LMPK12110161	Lipids and lipid-like molecules	Polyketides	Flavonoids	M+FA-H	C25H22O8	37.8	1.25	-0.288376	1.96269	0.00524941	0.0933711	1.38526	40.269	15.4158	49.2523	32.2655	16.395	54.1424	32.8204	56.7382	9.08836	15.3044	21.2454	11.8169	9.18772	25.8521
5.72_497.1442m/z	497.144	5.72267	pos	Luteolin 7,3'-dimethyl ether 5-glucoside	LMPK12111050	Lipids and lipid-like molecules	Polyketides	Flavonoids	M+Na	C24H26O10	48.4	59.1	4.93945	1.29204	0.013391	0.157775	1.68099	18.7911	5.86036	25.3098	17.7836	6.06949	17.6871	12.0709	33.8258	1.55172	6.5109	12.0706	2.51363	3.88298	8.63231
5.84_527.1544m/z	527.154	5.83948	pos	6-Hydroxykaempferol 3,5,7,4'-tetramethyl ether 6-rhamnoside	LMPK12112849	Lipids and lipid-like molecules	Polyketides	Flavonoids	M+Na	C25H28O11	43.8	33.2	4.00367	5.43522	0.00309865	0.0724713	1.90692	258.534	68.9411	244.761	232.513	98.0242	315.145	226.997	433.761	20.2823	60.78	122.65	30.8101	52.3688	126.756
0.83_111.0077m/z	111.008	0.83	neg	3-Furoic acid	5433	Organoheterocyclic compounds	Furans	Furoic acid and derivatives	M-H	C5H4O3	37.2	1.22	-9.70805	2.96452	0.011646	0.143465	-0.662774	95.3474	150.947	95.4297	140.154	80.0554	75.4184	60.6607	120.365	106.738	170.622	185.577	149.865	175.827	117.052
11.53_503.2410m/z	503.241	11.5276	neg	PA(20:4(5Z,8Z,11Z,14Z)/0:0)	LMGP10050013	Lipids and lipid-like molecules	Glycerophospholipids	Glycerophosphates	M+FA-H	C23H39O7P	41.1	20.4	-1.11412	2.00457	0.0177069	0.181572	-1.0928	31.6676	67.5432	20.4097	12.8364	39.3133	24.9813	36.1308	56.3343	103.483	86.6887	47.5796	48.4799	36.6782	82.3501
11.53_505.2565m/z	505.257	11.5276	neg	PA(20:3(8Z,11Z,14Z)/0:0)	LMGP10050028	Lipids and lipid-like molecules	Glycerophospholipids	Glycerophosphates	M+FA-H	C23H41O7P	44	32.4	-1.50554	1.57318	0.0269628	0.230585	-0.807315	26.7693	46.8449	24.6778	24.5483	24.7742	23.3342	22.6077	40.6732	81.3091	40.183	33.2599	35.6263	42.1803	48.5109
7.70_504.3092m/z	504.309	7.69747	neg	PC(17:2(9Z,12Z)/0:0)	LMGP01050127	Lipids and lipid-like molecules	Glycerophospholipids	Glycerophosphocholines	M-H	C25H48NO7P	52.1	74.4	-0.672896	2.158	0.0410451	0.292916	0.878906	72.8532	39.6161	106.982	26.0344	81.4522	40.7504	78.6512	103.249	21.2458	51.9779	47.5632	32.8576	42.8438	41.2082
8.03_474.2626m/z	474.263	8.03292	neg	PE(18:3(6Z,9Z,12Z)/0:0)	LMGP02050017	Lipids and lipid-like molecules	Glycerophospholipids	Glycerophosphoethanolamines	M-H	C23H42NO7P	47.8	49.1	-0.121787	3.23136	0.0169363	0.178356	-1.59631	36.4128	110.101	23.5814	60.5079	41.5765	26.2673	30.3311	36.2128	228.747	107.23	52.984	108.706	82.9781	79.9608
7.79_814.5614m/z	814.561	7.78693	neg	PS(18:2(9Z,12Z)/20:0)	LMGP03010356	Lipids and lipid-like molecules	Glycerophospholipids	Glycerophosphoserines	M-H	C44H82NO10P	46.5	46.5	1.31581	1.23608	0.00895014	0.124934	1.67849	14.2594	4.45476	26.5968	5.28213	10.9841	17.5163	12.4024	12.7744	2.40403	4.45724	7.58545	3.12391	4.6993	4.45866
2.08_265.1542m/z	265.154	2.07763	pos	Feruloylputrescine	68364	Phenylpropanoids and polyketides	Cinnamic acids and derivatives	Hydroxycinnamic acids and derivatives	M+H	C14H20N2O3	45	35	-1.61083	3.21671	9.31198e-05	0.0173468	-2.61993	11.5316	70.8867	7.5009	12.0431	21.4243	6.44604	7.71318	14.0618	67.5565	88.4357	104.584	48.0262	47.4101	69.3076
3.36_163.0390m/z	163.039	3.3601	neg	2-Hydroxycinnamic acid	306	Phenylpropanoids and polyketides	Cinnamic acids and derivatives	Hydroxycinnamic acids and derivatives	M-H	C9H8O3	49.7	61.7	-6.71411	1.12196	0.00807539	0.117164	-0.373054	27.0759	35.0658	29.4785	28.3978	27.2191	24.8852	25.8249	26.6503	36.9053	27.0151	37.2722	43.6147	34.4951	31.0925
2.04_203.0813m/z	203.081	2.03562	neg	L-Tryptophan	33	Organoheterocyclic compounds	Indoles and derivatives	Indolyl carboxylic acids and derivatives	M-H	C11H12N2O2	49.7	63.8	-6.26067	5.87581	0.0218148	0.204406	-1.54494	125.796	367.062	121.135	181.33	78.5771	114.097	81.8546	177.781	755.628	337.914	370.938	389.808	184.999	163.083
7.39_261.1856m/z	261.186	7.39493	neg	(+)-Vulgraon B	LMPR0103490003	Lipids and lipid-like molecules	Prenol Lipids	Isoprenoids	M+FA-H	C16H24	38.7	0.324	-2.05713	1.17747	0.000118002	0.0183429	-2.33696	1.94618	9.83279	2.2887	1.66994	4.21737	0.754085	1.52958	1.21737	14.7521	10.7038	10.4235	8.08181	6.13505	8.90049
7.31_313.2367m/z	313.237	7.30558	neg	10S-HpOME	LMFA02000059	Lipids and lipid-like molecules	Fatty Acyls	Octadecanoids	M-H	C18H34O4	50.1	65.7	-5.46991	1.5603	0.0286034	0.238654	0.742861	54.0922	32.323	64.1732	62.8863	48.9445	82.1962	33.0932	33.2598	30.1961	22.4441	29.3242	33.3204	46.2872	32.3659
7.72_291.1954m/z	291.195	7.7182	neg	13-keto-9Z,11E,15Z-octadecatrienoic acid	LMFA02000028	Lipids and lipid-like molecules	Fatty Acyls	Octadecanoids	M-H	C18H28O3	47.5	53.3	-3.99381	2.62412	0.0044759	0.0873168	-0.673195	82.8197	132.064	108.369	81.2292	73.3239	64.6126	90.041	79.343	88.3683	162.639	154.671	105.115	134.048	147.545
8.64_297.2430m/z	297.243	8.63867	neg	1,16-Heptadecadien-3-one	LMFA12000191	Lipids and lipid-like molecules	Fatty Acyls	Oxygenated hydrocarbons	M+FA-H	C17H32O	40.3	10.4	-2.11939	1.23634	0.0112024	0.141254	-1.11996	9.35968	20.3424	7.26476	7.58354	19.9591	10.8162	6.26305	4.27145	32.7247	15.5341	17.681	22.7469	15.5969	17.7707
1.64_218.1024m/z	218.102	1.6389	neg	Pantothenic Acid	241	Organooxygen compounds	Alcohols and polyols	Polyols	M-H	C9H17NO5	38.3	2.11	-4.57957	1.58675	0.000164909	0.0211031	-0.797711	18.2877	31.7903	20.0537	22.5312	18.8712	17.9709	13.876	16.4233	30.7207	29.1059	40.0845	27.3242	34.839	28.6676
7.71_527.2856m/z	527.286	7.71122	neg	VD 2716	LMST03020640	Lipids and lipid-like molecules	Sterol Lipids	Secosteroids	M+FA-H	C30H42O3S	35.2	0	3.96942	5.06669	0.0157321	0.172848	-0.690352	262.522	423.626	193.669	463.377	152.272	239.211	242.958	283.646	562.795	408.798	315.25	383.2	451.143	420.571
7.41_263.2006m/z	263.201	7.41002	pos	alpha-Santalyl acetate	92176	Lipids and lipid-like molecules	Prenol lipids	Sesquiterpenoids	M+H	C17H26O2	41.7	17	0.00691919	1.72865	0.00221028	0.0615469	-2.29455	4.64763	22.8013	6.33903	6.11213	8.80479	0.00228938	2.13942	4.48809	22.858	27.3488	41.0558	13.087	14.1388	18.3193
6.49_583.3119m/z	583.312	6.48948	neg	Cholic acid glucuronide	LMST05010044	Lipids and lipid-like molecules	Sterol Lipids	Steroid conjugates	M-H	C30H48O11	40.3	19.1	-0.754627	2.52116	0.0043257	0.0853316	1.01255	79.8952	39.6015	85.5091	73.2097	46.9824	112.214	72.5176	88.9384	21.5086	28.2681	48.3542	26.4503	57.2464	55.7813
6.53_300.2450n	283.242	6.53167	pos	Allylestrenol	LMST02030125	Lipids and lipid-like molecules	Sterol Lipids	Steroids	M+H-H2O, M+H	C21H32O	53.3	79.2	-0.976472	1.23161	0.0261895	0.226791	0.969435	28.0879	14.3447	39.9677	29.8967	16.766	21.3276	24.4416	36.128	2.87466	11.37	28.091	6.17529	19.8428	17.7143
0.62_192.0623n	191.055	0.62355	neg	Quinic acid	HMDB03072	Unclassified	Unclassified	Unclassified	M-H, M+FA-H	C7H12O6	38.5	4.88	-5.79557	2.09764	0.0496776	0.327288	0.618624	85.3709	55.6014	105.767	43.6538	60.2209	82.8902	100.912	118.782	49.0946	50.5068	53.8608	38.8389	56.893	84.4142
0.62_416.1523n	439.142	0.6169	pos	Asp Ala Asp Pro	119532	Unclassified	Unclassified	Unclassified	M+H, M+Na	C16H24N4O9	36.7	0.105	-4.98251	1.50047	6.52213e-05	0.0159207	1.97312	19.1043	4.86589	20.4893	22.7776	21.472	9.58266	22.061	18.2432	2.91554	3.43731	3.67289	4.39986	7.96999	6.79976
0.62_549.2135m/z	549.213	0.6169	pos	Asp Phe His Met	121210	Unclassified	Unclassified	Unclassified	M+H	C24H32N6O7S	38	0.00453	1.58245	1.0952	0.00171591	0.0546336	1.22631	14.8782	6.35907	21.5368	15.9341	15.0842	17.8589	9.71849	9.13659	5.48952	6.17858	7.98342	6.5222	4.68549	7.29519
1.43_164.0705m/z	164.071	1.43273	neg	DL-Phenylalanine	65707	Unclassified	Unclassified	Unclassified	M-H	C9H11NO2	42.2	25.5	-7.20177	3.2845	0.00180372	0.0549627	-1.10326	56.0951	120.515	60.426	70.9539	41.2115	46.3415	52.5361	65.1016	114.805	140.661	183.352	94.808	93.9515	95.5106
2.03_144.0803m/z	144.08	2.02947	pos	6-Methylquinoline	89006	Organoheterocyclic compounds	Quinolines and derivatives	Unclassified	M+H	C10H9N	47.9	49.4	-3.3272	1.85098	0.0276998	0.2343	-1.29191	16.4919	40.3806	17.3381	21.465	10.7286	13.7301	9.30402	26.3854	55.8264	37.8909	76.3678	28.1506	23.5753	20.4729
2.03_146.0595m/z	146.059	2.02947	pos	4-formyl Indole	96392	Unclassified	Unclassified	Unclassified	M+H	C9H7NO	48.5	52.3	-3.78946	3.69335	0.0294921	0.244356	-1.232	71.1685	167.17	70.6528	92.1211	46.2718	64.367	40.9489	112.649	213.595	148.91	325.197	116.204	100.034	99.0777
2.03_187.0628n	188.07	2.02947	pos	3-amino-2-naphthoic acid	34509	Unclassified	Unclassified	Unclassified	M+H, M+NH4, M+H-H2O	C11H9NO2	48.8	53	-2.8594	7.23281	0.0355499	0.270748	-1.07666	337.902	712.687	329.595	434.947	230.43	308.248	194.723	529.47	847.566	626.229	1376.13	495.53	457.076	473.594
2.15_260.0922m/z	260.092	2.14555	neg	ETHYL 1-BENZYL-3-HYDROXY- 2-OXO[5H]PYRROLE-4-CARBOXYLATE	44535	Unclassified	Unclassified	Unclassified	M-H	C14H15NO4	39.3	0.0736	-2.24134	1.11294	0.00181643	0.0549627	-2.22482	2.22499	10.4008	1.10081	1.8367	4.31498	3.56101	1.14116	1.39528	18.3966	12.9067	7.06749	7.54165	6.62819	9.86395
2.29_263.1396m/z	263.14	2.28983	neg	5-Methoxydimethyltryptamine	HMDB02004	Unclassified	Unclassified	Unclassified	M+FA-H	C13H18N2O	45.3	34.3	-2.46901	1.11364	0.000278444	0.0261613	-1.61125	3.74809	11.451	1.3003	2.88846	4.28772	3.22685	4.67377	6.11142	11.6328	8.86586	10.4256	17.3536	10.6569	9.77143
2.32_325.0955m/z	325.096	2.3173	neg	CAY10567	45225	Unclassified	Unclassified	Unclassified	M-H	C21H14N2O2	42.7	36.2	-8.36684	2.73684	4.34408e-05	0.0121634	-3.09385	5.75004	49.0923	6.91145	6.56929	5.55149	2.74327	4.64118	8.08354	41.5017	73.5305	55.9173	54.9074	36.0587	32.638
2.54_193.0496m/z	193.05	2.54417	neg	Scytalone	65532	Unclassified	Unclassified	Unclassified	M-H	C10H10O4	50.5	63.1	-5.15422	1.38129	0.0115328	0.142587	-1.79199	5.53259	19.1589	3.85826	4.22013	9.12096	4.84567	5.85662	5.29393	31.8127	11.4536	15.1772	33.5907	13.0239	9.89535
2.55_177.0543m/z	177.054	2.54563	pos	trans-Ferulic acid	HMDB00954	Unclassified	Unclassified	Unclassified	M+H-H2O	C10H10O4	56	88.8	-1.5846	1.75364	0.00160943	0.0528336	-1.43181	11.055	29.8246	8.44666	10.9899	14.1447	8.40076	9.92701	14.4209	30.3225	22.4514	40.1879	42.9489	27.3711	15.6658
3.30_480.2224m/z	480.222	3.29978	pos	Ala Gly Trp Phe	105844	Unclassified	Unclassified	Unclassified	M+H	C25H29N5O5	37	1.52	-3.55805	1.51994	0.0360701	0.272746	0.611808	53.9845	35.3261	34.5345	50.4151	42.837	61.3913	50.2354	84.4936	30.4841	29.2868	45.2286	42.0507	37.3939	27.5127
3.40_480.2224m/z	480.222	3.403	pos	Met Arg Ser Ser	189394	Unclassified	Unclassified	Unclassified	M+H	C17H33N7O7S	37.6	1.3	-2.21223	1.34921	0.0149287	0.167201	0.801037	32.0261	18.381	21.2993	31.0594	26.095	34.6473	28.279	50.7769	12.6865	16.0162	26.9079	19.4045	20.0991	15.1717
3.41_385.1132m/z	385.113	3.40822	neg	Axitinib	85189	Unclassified	Unclassified	Unclassified	M-H	C22H18N4OS	36.2	1.46	0.858868	3.55139	0.00570075	0.0981396	1.4908	185.52	66.0108	198.29	284.972	206.621	64.469	127.976	230.793	56.9821	55.9791	115.166	40.8084	87.6979	39.4311
3.56_357.1333n	358.141	3.56107	pos	3,5-Pyridinedicarboxylic acid, 4-(2,1,3-benzoxadiazol-4-yl)-1,4-dihydro-2,6-dimethyl-, mono(1-methylethyl) ester	875	Unclassified	Unclassified	Unclassified	M+H-H2O, M+H	C18H19N3O5	39.5	4.75	2.22576	1.31314	0.000193437	0.023019	1.21676	21.2753	9.15366	27.1684	26.3128	22.1193	18.4848	15.4895	18.0771	8.0805	10.8969	11.7199	9.99581	8.27739	5.95144
4.02_317.1598m/z	317.16	4.02478	neg	LY171883	43454	Unclassified	Unclassified	Unclassified	M-H	C16H22N4O3	36.5	0.563	-6.59771	1.65062	0.00019953	0.0234509	1.52613	23.9223	8.30599	29.9049	20.0858	15.8687	24.324	21.9283	31.4224	4.81458	7.49888	8.85754	8.63773	6.09651	13.9307
4.15_229.1435m/z	229.143	4.14847	neg	Dodecanedioic acid	HMDB00623	Unclassified	Unclassified	Unclassified	M-H	C12H22O4	37.7	0	-4.57596	1.12571	9.45511e-06	0.0050007	2.41142	9.71668	1.82645	10.1631	12.8688	10.7914	9.25276	9.40888	5.81514	2.02135	1.40101	1.4744	1.78637	1.6906	2.58496
4.62_311.1273m/z	311.127	4.62477	pos	Warfarin alcohol	3035	Unclassified	Unclassified	Unclassified	M+H	C19H18O4	37.6	1.44	-1.58454	1.16287	0.000499093	0.0327261	1.49818	15.8892	5.62478	21.8779	21.0012	16.2612	12.0447	9.94877	14.2011	6.41022	5.26559	7.44658	6.30085	4.35729	3.96814
5.67_526.1471n	527.154	5.67457	pos	6-Desmethoxy hormothamnione triacetate	65419	Unclassified	Unclassified	Unclassified	M+H, M+Na	C27H26O11	38.2	3.59	-0.713365	6.01715	0.00474053	0.0891296	1.61324	360.06	117.69	335.467	338.32	153.004	416.82	313.324	603.425	34.8735	107.607	214.255	54.1191	101.479	193.808
6.53_566.3093n	549.306	6.53167	pos	Glu Lys Lys Tyr	130859	Unclassified	Unclassified	Unclassified	M+H-H2O, M+H	C26H42N6O8	37.7	7.05	5.14841	1.81557	0.0340645	0.263654	0.786263	74.2928	43.0782	96.7072	79.7307	45.9221	62.5655	64.3531	96.478	17.3254	31.8355	78.6408	21.8912	58.3996	50.3769
7.89_294.2192n	277.216	7.89203	pos	13-HOTE	HMDB10203	Unclassified	Unclassified	Unclassified	M+H-H2O, M+Na	C18H30O3	38.2	1.32	-1.114	1.88735	0.0452294	0.311116	1.39847	54.9947	20.8612	42.3793	78.6876	34.9938	117.59	25.4302	30.8875	15.5752	26.9883	27.6928	23.7306	18.0113	13.1692
